# Supplementary material for: Speciation patterns of Aedes mosquitoes in the Scutellaris Group: a mitochondrial perspective
Source: Sci Rep. 2024 May 13;14:10930. doi: 10.1038/s41598-024-61573-7 (PMC11091128; doi:10.1038/s41598-024-61573-7)
Supplement: Supplementary file 1 — Supplementary Table 1. [file 41598_2024_61573_MOESM1_ESM.xlsx]

## Sheet: Sheet1
Genbank ID/Code	Mosquito species	Geographic origin	Part of sequences used in the analysis	Origin of sequences
KR349278	Aedes albopictus	China	5'-cox1	GenBank
KR349285	Aedes albopictus	China	5'-cox1	GenBank
KR349287	Aedes albopictus	China	5'-cox1	GenBank
LC646420	Aedes albopictus	Japan	5'-cox1	GenBank
MZ230337	Aedes albopictus	Russia	5'-cox1	GenBank
MZ573316	Aedes albopictus	Vietnam	5'-cox1	GenBank
OK465205	Aedes albopictus	China	5'-cox1	GenBank
LC646422	Aedes albopictus	Japan	5'-cox1	GenBank
MZ573339	Aedes albopictus	Vietnam	5'-cox1	GenBank
MZ573352	Aedes albopictus	Vietnam	5'-cox1	GenBank
MZ573338	Aedes albopictus	Vietnam	5'-cox1	GenBank
MZ573349	Aedes albopictus	Vietnam	5'-cox1	GenBank
KM497420	Aedes albopictus	China	5'-cox1	GenBank
KR817732	Aedes albopictus	India	5'-cox1	GenBank
OK465254	Aedes albopictus	China	5'-cox1	GenBank
OK465279	Aedes albopictus	China	5'-cox1	GenBank
OK465296	Aedes albopictus	China	5'-cox1	GenBank
OK465308	Aedes albopictus	China	5'-cox1	GenBank
OK465321	Aedes albopictus	China	5'-cox1	GenBank
OK465352	Aedes albopictus	China	5'-cox1	GenBank
OK465340	Aedes albopictus	China	5'-cox1	GenBank
OK465351	Aedes albopictus	China	5'-cox1	GenBank
KX266638	Aedes albopictus	China	5'-cox1	GenBank
KX266673	Aedes albopictus	China	5'-cox1	GenBank
KX266716	Aedes albopictus	China	5'-cox1	GenBank
KX266647	Aedes albopictus	China	5'-cox1	GenBank
KX266693	Aedes albopictus	China	5'-cox1	GenBank
KX266726	Aedes albopictus	China	5'-cox1	GenBank
KX266649	Aedes albopictus	China	5'-cox1	GenBank
KX266665	Aedes albopictus	China	5'-cox1	GenBank
KX266656	Aedes albopictus	China	5'-cox1	GenBank
KX266675	Aedes albopictus	China	5'-cox1	GenBank
KX266694	Aedes albopictus	China	5'-cox1	GenBank
KX266642	Aedes albopictus	China	5'-cox1	GenBank
KX266644	Aedes albopictus	China	5'-cox1	GenBank
KX266648	Aedes albopictus	China	5'-cox1	GenBank
KX266650	Aedes albopictus	China	5'-cox1	GenBank
KX266654	Aedes albopictus	China	5'-cox1	GenBank
KX266659	Aedes albopictus	China	5'-cox1	GenBank
KX266674	Aedes albopictus	China	5'-cox1	GenBank
KX266686	Aedes albopictus	China	5'-cox1	GenBank
KX266696	Aedes albopictus	China	5'-cox1	GenBank
KX266703	Aedes albopictus	China	5'-cox1	GenBank
KX266715	Aedes albopictus	China	5'-cox1	GenBank
KX266679	Aedes albopictus	China	5'-cox1	GenBank
KX266721	Aedes albopictus	China	5'-cox1	GenBank
KX266719	Aedes albopictus	China	5'-cox1	GenBank
KX266710	Aedes albopictus	China	5'-cox1	GenBank
KX266677	Aedes albopictus	China	5'-cox1	GenBank
KX266643	Aedes albopictus	China	5'-cox1	GenBank
KX266653	Aedes albopictus	China	5'-cox1	GenBank
KX266714	Aedes albopictus	China	5'-cox1	GenBank
KX266639	Aedes albopictus	China	5'-cox1	GenBank
KX266725	Aedes albopictus	China	5'-cox1	GenBank
KX266641	Aedes albopictus	China	5'-cox1	GenBank
KX266709	Aedes albopictus	China	5'-cox1	GenBank
KX266720	Aedes albopictus	China	5'-cox1	GenBank
KX266723	Aedes albopictus	China	5'-cox1	GenBank
KX266672	Aedes albopictus	China	5'-cox1	GenBank
KX266664	Aedes albopictus	China	5'-cox1	GenBank
KX266687	Aedes albopictus	China	5'-cox1	GenBank
KX266682	Aedes albopictus	China	5'-cox1	GenBank
KX266669	Aedes albopictus	China	5'-cox1	GenBank
KX266660	Aedes albopictus	China	5'-cox1	GenBank
KX266681	Aedes albopictus	China	5'-cox1	GenBank
KX266701	Aedes albopictus	China	5'-cox1	GenBank
KX266690	Aedes albopictus	China	5'-cox1	GenBank
KX266697	Aedes albopictus	China	5'-cox1	GenBank
KX266713	Aedes albopictus	China	5'-cox1	GenBank
KX266668	Aedes albopictus	China	5'-cox1	GenBank
KX266662	Aedes albopictus	China	5'-cox1	GenBank
KX266663	Aedes albopictus	China	5'-cox1	GenBank
KX266688	Aedes albopictus	China	5'-cox1	GenBank
KX266645	Aedes albopictus	China	5'-cox1	GenBank
KX266698	Aedes albopictus	China	5'-cox1	GenBank
KX266666	Aedes albopictus	China	5'-cox1	GenBank
KX266692	Aedes albopictus	China	5'-cox1	GenBank
KX266667	Aedes albopictus	China	5'-cox1	GenBank
KX266683	Aedes albopictus	China	5'-cox1	GenBank
KX266691	Aedes albopictus	China	5'-cox1	GenBank
KX266702	Aedes albopictus	China	5'-cox1	GenBank
KX266704	Aedes albopictus	China	5'-cox1	GenBank
KX266707	Aedes albopictus	China	5'-cox1	GenBank
KX266658	Aedes albopictus	China	5'-cox1	GenBank
KX266700	Aedes albopictus	China	5'-cox1	GenBank
KX266705	Aedes albopictus	China	5'-cox1	GenBank
KX266706	Aedes albopictus	China	5'-cox1	GenBank
KX266722	Aedes albopictus	China	5'-cox1	GenBank
MT541394	Aedes albopictus	China	5'-cox1	GenBank
KX266724	Aedes albopictus	China	5'-cox1	GenBank
KX266657	Aedes albopictus	China	5'-cox1	GenBank
KX266689	Aedes albopictus	China	5'-cox1	GenBank
KY378914	Aedes albopictus	China	5'-cox1	GenBank
KY378929	Aedes albopictus	China	5'-cox1	GenBank
KY378931	Aedes albopictus	China	5'-cox1	GenBank
KY378928	Aedes albopictus	China	5'-cox1	GenBank
KY378932	Aedes albopictus	China	5'-cox1	GenBank
KR068634	Aedes albopictus	China	5'-cox1	GenBank
KX809765	Aedes albopictus	Japan	5'-cox1	GenBank
MH587202	Aedes albopictus	Japan	5'-cox1	GenBank
MH587188	Aedes albopictus	Japan	5'-cox1	GenBank
MH587189	Aedes albopictus	Japan	5'-cox1	GenBank
MH587200	Aedes albopictus	Japan	5'-cox1	GenBank
MH587201	Aedes albopictus	Japan	5'-cox1	GenBank
KX383934	Aedes albopictus	China	5'-cox1	GenBank
MH587207	Aedes albopictus	China	5'-cox1	GenBank
MH587220	Aedes albopictus	China	5'-cox1	GenBank
MH587222	Aedes albopictus	China	5'-cox1	GenBank
KU738386	Aedes albopictus	China	5'-cox1	GenBank
KU738402	Aedes albopictus	China	5'-cox1	GenBank
KU738409	Aedes albopictus	China	5'-cox1	GenBank
KU738413	Aedes albopictus	China	5'-cox1	GenBank
KU738416	Aedes albopictus	China	5'-cox1	GenBank
KU738419	Aedes albopictus	China	5'-cox1	GenBank
KU738423	Aedes albopictus	China	5'-cox1	GenBank
KU738431	Aedes albopictus	China	5'-cox1	GenBank
KU738406	Aedes albopictus	China	5'-cox1	GenBank
KU738412	Aedes albopictus	China	5'-cox1	GenBank
KU738414	Aedes albopictus	China	5'-cox1	GenBank
KU738418	Aedes albopictus	China	5'-cox1	GenBank
KU738421	Aedes albopictus	China	5'-cox1	GenBank
KU738408	Aedes albopictus	China	5'-cox1	GenBank
KU738430	Aedes albopictus	China	5'-cox1	GenBank
KY971592	Aedes albopictus	China	5'-cox1	GenBank
KY971593	Aedes albopictus	China	5'-cox1	GenBank
KY971601	Aedes albopictus	China	5'-cox1	GenBank
OK493371	Aedes albopictus	Japan	5'-cox1	GenBank
MG871365	Aedes albopictus	Korea	5'-cox1	GenBank
MG871368	Aedes albopictus	Korea	5'-cox1	GenBank
MG871369	Aedes albopictus	Korea	5'-cox1	GenBank
MG871370	Aedes albopictus	Korea	5'-cox1	GenBank
MG871374	Aedes albopictus	Korea	5'-cox1	GenBank
MG871377	Aedes albopictus	Korea	5'-cox1	GenBank
MG871378	Aedes albopictus	Korea	5'-cox1	GenBank
MG871379	Aedes albopictus	Korea	5'-cox1	GenBank
MG871381	Aedes albopictus	Korea	5'-cox1	GenBank
MG871382	Aedes albopictus	Korea	5'-cox1	GenBank
MG871384	Aedes albopictus	Korea	5'-cox1	GenBank
MG871386	Aedes albopictus	Korea	5'-cox1	GenBank
MG871387	Aedes albopictus	Korea	5'-cox1	GenBank
MG871389	Aedes albopictus	Korea	5'-cox1	GenBank
MG871390	Aedes albopictus	Korea	5'-cox1	GenBank
MG871392	Aedes albopictus	Korea	5'-cox1	GenBank
MG871393	Aedes albopictus	Korea	5'-cox1	GenBank
MG871394	Aedes albopictus	Korea	5'-cox1	GenBank
MG871391	Aedes albopictus	Korea	5'-cox1	GenBank
LC591885	Aedes albopictus	Japan	5'-cox1	GenBank
LC591895	Aedes albopictus	Japan	5'-cox1	GenBank
LC591876	Aedes albopictus	Japan	5'-cox1	GenBank
LC591882	Aedes albopictus	Japan	5'-cox1	GenBank
LC591924	Aedes albopictus	Japan	5'-cox1	GenBank
LC591928	Aedes albopictus	Japan	5'-cox1	GenBank
LC591936	Aedes albopictus	Japan	5'-cox1	GenBank
LC591940	Aedes albopictus	Japan	5'-cox1	GenBank
LC591941	Aedes albopictus	Japan	5'-cox1	GenBank
LC591942	Aedes albopictus	Japan	5'-cox1	GenBank
LC591915	Aedes albopictus	Japan	5'-cox1	GenBank
LC591917	Aedes albopictus	Japan	5'-cox1	GenBank
LC591887	Aedes albopictus	Japan	5'-cox1	GenBank
LC591891	Aedes albopictus	Japan	5'-cox1	GenBank
LC591894	Aedes albopictus	Japan	5'-cox1	GenBank
LC591902	Aedes albopictus	Japan	5'-cox1	GenBank
LC591905	Aedes albopictus	Japan	5'-cox1	GenBank
LC591913	Aedes albopictus	Japan	5'-cox1	GenBank
LC591914	Aedes albopictus	Japan	5'-cox1	GenBank
LC597556	Aedes albopictus	Japan	5'-cox1	GenBank
LC591898	Aedes albopictus	Japan	5'-cox1	GenBank
LC591925	Aedes albopictus	Japan	5'-cox1	GenBank
LC591910	Aedes albopictus	Japan	5'-cox1	GenBank
LC591911	Aedes albopictus	Japan	5'-cox1	GenBank
LC591918	Aedes albopictus	Japan	5'-cox1	GenBank
LC591922	Aedes albopictus	Japan	5'-cox1	GenBank
LC591926	Aedes albopictus	Japan	5'-cox1	GenBank
LC591932	Aedes albopictus	Japan	5'-cox1	GenBank
LC591912	Aedes albopictus	Japan	5'-cox1	GenBank
LC591921	Aedes albopictus	Japan	5'-cox1	GenBank
LC597550	Aedes albopictus	Japan	5'-cox1	GenBank
LC591886	Aedes albopictus	Japan	5'-cox1	GenBank
LC591901	Aedes albopictus	Japan	5'-cox1	GenBank
LC591916	Aedes albopictus	Japan	5'-cox1	GenBank
LC591931	Aedes albopictus	Japan	5'-cox1	GenBank
LC591938	Aedes albopictus	Japan	5'-cox1	GenBank
LC591888	Aedes albopictus	Japan	5'-cox1	GenBank
LC591920	Aedes albopictus	Japan	5'-cox1	GenBank
MH817490	Aedes albopictus	Russia	5'-cox1	GenBank
MH817496	Aedes albopictus	Russia	5'-cox1	GenBank
MH817504	Aedes albopictus	Russia	5'-cox1	GenBank
MH817513	Aedes albopictus	Russia	5'-cox1	GenBank
MH817515	Aedes albopictus	Russia	5'-cox1	GenBank
MH817518	Aedes albopictus	Russia	5'-cox1	GenBank
MH817525	Aedes albopictus	Russia	5'-cox1	GenBank
MH817530	Aedes albopictus	Russia	5'-cox1	GenBank
MH817535	Aedes albopictus	Russia	5'-cox1	GenBank
MH817544	Aedes albopictus	Russia	5'-cox1	GenBank
MH817549	Aedes albopictus	Russia	5'-cox1	GenBank
MH817557	Aedes albopictus	Russia	5'-cox1	GenBank
MH817492	Aedes albopictus	Russia	5'-cox1	GenBank
MH817502	Aedes albopictus	Russia	5'-cox1	GenBank
MH817506	Aedes albopictus	Russia	5'-cox1	GenBank
MH817511	Aedes albopictus	Russia	5'-cox1	GenBank
MH817534	Aedes albopictus	Russia	5'-cox1	GenBank
MH817539	Aedes albopictus	Russia	5'-cox1	GenBank
MH817546	Aedes albopictus	Russia	5'-cox1	GenBank
MH817493	Aedes albopictus	Russia	5'-cox1	GenBank
MH817500	Aedes albopictus	Russia	5'-cox1	GenBank
MH817505	Aedes albopictus	Russia	5'-cox1	GenBank
MH817509	Aedes albopictus	Russia	5'-cox1	GenBank
MH817512	Aedes albopictus	Russia	5'-cox1	GenBank
MH817517	Aedes albopictus	Russia	5'-cox1	GenBank
MH817519	Aedes albopictus	Russia	5'-cox1	GenBank
MH817522	Aedes albopictus	Russia	5'-cox1	GenBank
MH817524	Aedes albopictus	Russia	5'-cox1	GenBank
MH817529	Aedes albopictus	Russia	5'-cox1	GenBank
MH817523	Aedes albopictus	Russia	5'-cox1	GenBank
MH817501	Aedes albopictus	Russia	5'-cox1	GenBank
MH817514	Aedes albopictus	Russia	5'-cox1	GenBank
MH817495	Aedes albopictus	Russia	5'-cox1	GenBank
MH817547	Aedes albopictus	Russia	5'-cox1	GenBank
MH817548	Aedes albopictus	Russia	5'-cox1	GenBank
MH817555	Aedes albopictus	Russia	5'-cox1	GenBank
MH817556	Aedes albopictus	Russia	5'-cox1	GenBank
OR518290	Aedes albopictus	China	5'-cox1	GenBank
KX266695	Aedes albopictus	China	5'-cox1	GenBank
MN540323	Aedes albopictus	Malaysia	5'-cox1	GenBank
KX886284	Aedes albopictus	China	5'-cox1	GenBank
KY765450	Aedes albopictus	China	5'-cox1	GenBank
KX886289	Aedes albopictus	China	5'-cox1	GenBank
KY765451	Aedes albopictus	China	5'-cox1	GenBank
KX886341	Aedes albopictus	China	5'-cox1	GenBank
KX886286	Aedes albopictus	China	5'-cox1	GenBank
KY765475	Aedes albopictus	China	5'-cox1	GenBank
KX886325	Aedes albopictus	China	5'-cox1	GenBank
KY765476	Aedes albopictus	China	5'-cox1	GenBank
KX886298	Aedes albopictus	China	5'-cox1	GenBank
KX886287	Aedes albopictus	China	5'-cox1	GenBank
MG198595	Aedes albopictus	Russia	5'-cox1	GenBank
MG198602	Aedes albopictus	Russia	5'-cox1	GenBank
MG198604	Aedes albopictus	Russia	5'-cox1	GenBank
MG198601	Aedes albopictus	Russia	5'-cox1	GenBank
KX266676	Aedes albopictus	China	5'-cox1	GenBank
KX266678	Aedes albopictus	China	5'-cox1	GenBank
KX266680	Aedes albopictus	China	5'-cox1	GenBank
MH578169	Aedes albopictus	China	5'-cox1	GenBank
KX495916	Aedes albopictus	Vietnam	5'-cox1	GenBank
KC572192	Aedes albopictus	Australia	5'-cox1	GenBank
KY907346	Aedes albopictus	Malaysia	5'-cox1	GenBank
OR144740	Aedes albopictus	China	5'-cox1	GenBank
OR144704	Aedes albopictus	China	5'-cox1	GenBank
OR144667	Aedes albopictus	China	5'-cox1	GenBank
OR144670	Aedes albopictus	China	5'-cox1	GenBank
OR144756	Aedes albopictus	China	5'-cox1	GenBank
OR144664	Aedes albopictus	China	5'-cox1	GenBank
OR144665	Aedes albopictus	China	5'-cox1	GenBank
OR144684	Aedes albopictus	China	5'-cox1	GenBank
OR144689	Aedes albopictus	China	5'-cox1	GenBank
OR144769	Aedes albopictus	China	5'-cox1	GenBank
OR144745	Aedes albopictus	China	5'-cox1	GenBank
OQ971409	Aedes albopictus	China	5'-cox1	GenBank
OQ971410	Aedes albopictus	China	5'-cox1	GenBank
OQ971408	Aedes albopictus	China	5'-cox1	GenBank
KY907348	Aedes albopictus	Honolulu	5'-cox1	GenBank
LC591923	Aedes albopictus	Japan	5'-cox1	GenBank
OL348162	Aedes albopictus	Nepal	5'-cox1	GenBank
MZ573353	Aedes albopictus	Vietnam	5'-cox1	GenBank
MT541416	Aedes albopictus	China	5'-cox1	GenBank
MT541420	Aedes albopictus	China	5'-cox1	GenBank
MT541471	Aedes albopictus	China	5'-cox1	GenBank
MT541442	Aedes albopictus	China	5'-cox1	GenBank
MT541504	Aedes albopictus	China	5'-cox1	GenBank
MW664706	Aedes albopictus	Fiji	5'-cox1	GenBank
MW664709	Aedes albopictus	Fiji	5'-cox1	GenBank
MW664712	Aedes albopictus	Fiji	5'-cox1	GenBank
MW664716	Aedes albopictus	Fiji	5'-cox1	GenBank
MW664751	Aedes albopictus	Fiji	5'-cox1	GenBank
KY907366	Aedes albopictus	Fiji	5'-cox1	GenBank
OQ283841	Aedes albopictus	Cambodia	5'-cox1 and 3'-cox1	GenBank
OR144676	Aedes albopictus	China	5'-cox1	GenBank
OR144731	Aedes albopictus	China	5'-cox1	GenBank
OR144841	Aedes albopictus	China	5'-cox1	GenBank
OR144761	Aedes albopictus	China	5'-cox1	GenBank
OR144762	Aedes albopictus	China	5'-cox1	GenBank
OR144757	Aedes albopictus	China	5'-cox1	GenBank
OR144760	Aedes albopictus	China	5'-cox1	GenBank
OQ284011	Aedes albopictus	Cambodia	5'-cox1	GenBank
MZ573326	Aedes albopictus	Vietnam	5'-cox1	GenBank
MZ573329	Aedes albopictus	Vietnam	5'-cox1	GenBank
MZ573332	Aedes albopictus	Vietnam	5'-cox1	GenBank
OK465311	Aedes albopictus	China	5'-cox1	GenBank
OK465313	Aedes albopictus	China	5'-cox1	GenBank
OL331070	Aedes albopictus	Nepal	5'-cox1	GenBank
OL348164	Aedes albopictus	Nepal	5'-cox1	GenBank
KX266718	Aedes albopictus	China	5'-cox1	GenBank
KX266646	Aedes albopictus	China	5'-cox1	GenBank
KX266711	Aedes albopictus	China	5'-cox1	GenBank
MG572237	Aedes albopictus	Bangladesh	5'-cox1	GenBank
OR685284	Aedes albopictus	Pakistan	5'-cox1	GenBank
OR687370	Aedes albopictus	Pakistan	5'-cox1	GenBank
OL348165	Aedes albopictus	Nepal	5'-cox1	GenBank
KY378919	Aedes albopictus	China	5'-cox1	GenBank
KY378921	Aedes albopictus	China	5'-cox1	GenBank
KY378925	Aedes albopictus	China	5'-cox1	GenBank
KY378922	Aedes albopictus	China	5'-cox1	GenBank
KU738407	Aedes albopictus	China	5'-cox1	GenBank
OR685302	Aedes albopictus	Pakistan	5'-cox1	GenBank
KY971591	Aedes albopictus	China	5'-cox1	GenBank
KY971595	Aedes albopictus	China	5'-cox1	GenBank
KY971594	Aedes albopictus	China	5'-cox1	GenBank
KY971599	Aedes albopictus	China	5'-cox1	GenBank
KY971596	Aedes albopictus	China	5'-cox1	GenBank
KY971602	Aedes albopictus	China	5'-cox1	GenBank
KY971598	Aedes albopictus	China	5'-cox1	GenBank
KY971597	Aedes albopictus	China	5'-cox1	GenBank
LC591935	Aedes albopictus	Japan	5'-cox1	GenBank
LC591899	Aedes albopictus	Japan	5'-cox1	GenBank
LC591875	Aedes albopictus	Japan	5'-cox1	GenBank
LC591877	Aedes albopictus	Japan	5'-cox1	GenBank
LC591878	Aedes albopictus	Japan	5'-cox1	GenBank
LC591930	Aedes albopictus	Japan	5'-cox1	GenBank
KX886290	Aedes albopictus	China	5'-cox1	GenBank
KY765452	Aedes albopictus	China	5'-cox1	GenBank
MG756656	Aedes albopictus	India	5'-cox1	GenBank
MG756657	Aedes albopictus	India	5'-cox1	GenBank
KX227738	Aedes albopictus	India	5'-cox1	GenBank
OR144842	Aedes albopictus	China	5'-cox1	GenBank
OR144678	Aedes albopictus	China	5'-cox1	GenBank
OR144679	Aedes albopictus	China	5'-cox1	GenBank
OR144681	Aedes albopictus	China	5'-cox1	GenBank
MZ573361	Aedes albopictus	Vietnam	5'-cox1	GenBank
KC572433	Aedes albopictus	Papua New Guinea	5'-cox1	GenBank
KY907335	Aedes albopictus	Thailand	5'-cox1	GenBank
OR144742	Aedes albopictus	China	5'-cox1	GenBank
HQ398900	Aedes albopictus	Vietnam	5'-cox1	GenBank
KC970276	Aedes albopictus	India	5'-cox1	GenBank
KP843392	Aedes albopictus	Thailand	5'-cox1	GenBank
KP843397	Aedes albopictus	Thailand	5'-cox1	GenBank
MZ573312	Aedes albopictus	Vietnam	5'-cox1	GenBank
MZ230338	Aedes albopictus	Vietnam	5'-cox1	GenBank
MZ573314	Aedes albopictus	Vietnam	5'-cox1	GenBank
MZ573334	Aedes albopictus	Vietnam	5'-cox1	GenBank
MZ573345	Aedes albopictus	Vietnam	5'-cox1	GenBank
MZ573376	Aedes albopictus	Vietnam	5'-cox1	GenBank
MZ573367	Aedes albopictus	Vietnam	5'-cox1	GenBank
MG921178	Aedes albopictus	Laos	5'-cox1	GenBank
MZ573315	Aedes albopictus	Vietnam	5'-cox1	GenBank
MZ573318	Aedes albopictus	Vietnam	5'-cox1	GenBank
MZ573319	Aedes albopictus	Vietnam	5'-cox1	GenBank
MZ573323	Aedes albopictus	Vietnam	5'-cox1	GenBank
MZ573351	Aedes albopictus	Vietnam	5'-cox1	GenBank
MZ573374	Aedes albopictus	Vietnam	5'-cox1	GenBank
MZ573324	Aedes albopictus	Vietnam	5'-cox1	GenBank
MZ573373	Aedes albopictus	Vietnam	5'-cox1	GenBank
MZ573368	Aedes albopictus	Vietnam	5'-cox1	GenBank
MZ573369	Aedes albopictus	Vietnam	5'-cox1	GenBank
KM613099	Aedes albopictus	Thailand	5'-cox1	GenBank
KM613102	Aedes albopictus	Thailand	5'-cox1	GenBank
KM613116	Aedes albopictus	Thailand	5'-cox1	GenBank
KM613118	Aedes albopictus	Thailand	5'-cox1	GenBank
KM613097	Aedes albopictus	Thailand	5'-cox1	GenBank
KM613101	Aedes albopictus	Thailand	5'-cox1	GenBank
KM613105	Aedes albopictus	Thailand	5'-cox1	GenBank
KM613109	Aedes albopictus	Thailand	5'-cox1	GenBank
KM613114	Aedes albopictus	Thailand	5'-cox1	GenBank
KM613117	Aedes albopictus	Thailand	5'-cox1	GenBank
KM613119	Aedes albopictus	Thailand	5'-cox1	GenBank
KM613107	Aedes albopictus	Thailand	5'-cox1	GenBank
OK465312	Aedes albopictus	China	5'-cox1	GenBank
MW542315	Aedes albopictus	India	5'-cox1	GenBank
MH330190	Aedes albopictus	Sri Lanka	5'-cox1	GenBank
MH330191	Aedes albopictus	Sri Lanka	5'-cox1	GenBank
MH330194	Aedes albopictus	Sri Lanka	5'-cox1	GenBank
MH330193	Aedes albopictus	Sri Lanka	5'-cox1	GenBank
MG921177	Aedes albopictus	Laos	5'-cox1	GenBank
OL348178	Aedes albopictus	Nepal	5'-cox1	GenBank
KX266699	Aedes albopictus	China	5'-cox1	GenBank
OP060690	Aedes albopictus	Bangladesh	5'-cox1	GenBank
MT541161	Aedes albopictus	China	5'-cox1	GenBank
MT541167	Aedes albopictus	China	5'-cox1	GenBank
MT541169	Aedes albopictus	China	5'-cox1	GenBank
MT541171	Aedes albopictus	China	5'-cox1	GenBank
MT541180	Aedes albopictus	China	5'-cox1	GenBank
MT541183	Aedes albopictus	China	5'-cox1	GenBank
MT541186	Aedes albopictus	China	5'-cox1	GenBank
MT541190	Aedes albopictus	China	5'-cox1	GenBank
MT541195	Aedes albopictus	China	5'-cox1	GenBank
MT541197	Aedes albopictus	China	5'-cox1	GenBank
MT541200	Aedes albopictus	China	5'-cox1	GenBank
MT541204	Aedes albopictus	China	5'-cox1	GenBank
MT541207	Aedes albopictus	China	5'-cox1	GenBank
MT541209	Aedes albopictus	China	5'-cox1	GenBank
MT541212	Aedes albopictus	China	5'-cox1	GenBank
MT541215	Aedes albopictus	China	5'-cox1	GenBank
MT541217	Aedes albopictus	China	5'-cox1	GenBank
MT541222	Aedes albopictus	China	5'-cox1	GenBank
MT541226	Aedes albopictus	China	5'-cox1	GenBank
MT541228	Aedes albopictus	China	5'-cox1	GenBank
MT541232	Aedes albopictus	China	5'-cox1	GenBank
MT541234	Aedes albopictus	China	5'-cox1	GenBank
MT541237	Aedes albopictus	China	5'-cox1	GenBank
MT541244	Aedes albopictus	China	5'-cox1	GenBank
MT541248	Aedes albopictus	China	5'-cox1	GenBank
MT541256	Aedes albopictus	China	5'-cox1	GenBank
MT541258	Aedes albopictus	China	5'-cox1	GenBank
MT541262	Aedes albopictus	China	5'-cox1	GenBank
MT541266	Aedes albopictus	China	5'-cox1	GenBank
MT541269	Aedes albopictus	China	5'-cox1	GenBank
MT541273	Aedes albopictus	China	5'-cox1	GenBank
MT541276	Aedes albopictus	China	5'-cox1	GenBank
MT541279	Aedes albopictus	China	5'-cox1	GenBank
MT541283	Aedes albopictus	China	5'-cox1	GenBank
MT541287	Aedes albopictus	China	5'-cox1	GenBank
MT541290	Aedes albopictus	China	5'-cox1	GenBank
MT541294	Aedes albopictus	China	5'-cox1	GenBank
MT541301	Aedes albopictus	China	5'-cox1	GenBank
MT541303	Aedes albopictus	China	5'-cox1	GenBank
MT541305	Aedes albopictus	China	5'-cox1	GenBank
MT541309	Aedes albopictus	China	5'-cox1	GenBank
MT541311	Aedes albopictus	China	5'-cox1	GenBank
MT541316	Aedes albopictus	China	5'-cox1	GenBank
MT541322	Aedes albopictus	China	5'-cox1	GenBank
MT541325	Aedes albopictus	China	5'-cox1	GenBank
MT541328	Aedes albopictus	China	5'-cox1	GenBank
MT541337	Aedes albopictus	China	5'-cox1	GenBank
MT541340	Aedes albopictus	China	5'-cox1	GenBank
MT541343	Aedes albopictus	China	5'-cox1	GenBank
MT541348	Aedes albopictus	China	5'-cox1	GenBank
MT541359	Aedes albopictus	China	5'-cox1	GenBank
MT541367	Aedes albopictus	China	5'-cox1	GenBank
MT541369	Aedes albopictus	China	5'-cox1	GenBank
MT541372	Aedes albopictus	China	5'-cox1	GenBank
MT541374	Aedes albopictus	China	5'-cox1	GenBank
MT541378	Aedes albopictus	China	5'-cox1	GenBank
MT541381	Aedes albopictus	China	5'-cox1	GenBank
MT541385	Aedes albopictus	China	5'-cox1	GenBank
MT541387	Aedes albopictus	China	5'-cox1	GenBank
MT541395	Aedes albopictus	China	5'-cox1	GenBank
MT541411	Aedes albopictus	China	5'-cox1	GenBank
MT541413	Aedes albopictus	China	5'-cox1	GenBank
MT541417	Aedes albopictus	China	5'-cox1	GenBank
MT541421	Aedes albopictus	China	5'-cox1	GenBank
MT541425	Aedes albopictus	China	5'-cox1	GenBank
MT541429	Aedes albopictus	China	5'-cox1	GenBank
MT541432	Aedes albopictus	China	5'-cox1	GenBank
MT541440	Aedes albopictus	China	5'-cox1	GenBank
MT541444	Aedes albopictus	China	5'-cox1	GenBank
MT541449	Aedes albopictus	China	5'-cox1	GenBank
MT541451	Aedes albopictus	China	5'-cox1	GenBank
MT541453	Aedes albopictus	China	5'-cox1	GenBank
MT541455	Aedes albopictus	China	5'-cox1	GenBank
MT541460	Aedes albopictus	China	5'-cox1	GenBank
MT541464	Aedes albopictus	China	5'-cox1	GenBank
MT541466	Aedes albopictus	China	5'-cox1	GenBank
MT541468	Aedes albopictus	China	5'-cox1	GenBank
MT541472	Aedes albopictus	China	5'-cox1	GenBank
MT541479	Aedes albopictus	China	5'-cox1	GenBank
MT541491	Aedes albopictus	China	5'-cox1	GenBank
MT541494	Aedes albopictus	China	5'-cox1	GenBank
MT541496	Aedes albopictus	China	5'-cox1	GenBank
MT541500	Aedes albopictus	China	5'-cox1	GenBank
MT541503	Aedes albopictus	China	5'-cox1	GenBank
MT541505	Aedes albopictus	China	5'-cox1	GenBank
MT541510	Aedes albopictus	China	5'-cox1	GenBank
MT541179	Aedes albopictus	China	5'-cox1	GenBank
MT541182	Aedes albopictus	China	5'-cox1	GenBank
MT541194	Aedes albopictus	China	5'-cox1	GenBank
MT541196	Aedes albopictus	China	5'-cox1	GenBank
MT541199	Aedes albopictus	China	5'-cox1	GenBank
MT541201	Aedes albopictus	China	5'-cox1	GenBank
MT541206	Aedes albopictus	China	5'-cox1	GenBank
MT541211	Aedes albopictus	China	5'-cox1	GenBank
MT541214	Aedes albopictus	China	5'-cox1	GenBank
MT541216	Aedes albopictus	China	5'-cox1	GenBank
MT541231	Aedes albopictus	China	5'-cox1	GenBank
MT541241	Aedes albopictus	China	5'-cox1	GenBank
MT541245	Aedes albopictus	China	5'-cox1	GenBank
MT541247	Aedes albopictus	China	5'-cox1	GenBank
MT541255	Aedes albopictus	China	5'-cox1	GenBank
MT541257	Aedes albopictus	China	5'-cox1	GenBank
MT541260	Aedes albopictus	China	5'-cox1	GenBank
MT541264	Aedes albopictus	China	5'-cox1	GenBank
MT541285	Aedes albopictus	China	5'-cox1	GenBank
MT541288	Aedes albopictus	China	5'-cox1	GenBank
MT541296	Aedes albopictus	China	5'-cox1	GenBank
MT541302	Aedes albopictus	China	5'-cox1	GenBank
MT541304	Aedes albopictus	China	5'-cox1	GenBank
MT541315	Aedes albopictus	China	5'-cox1	GenBank
MT541320	Aedes albopictus	China	5'-cox1	GenBank
MT541324	Aedes albopictus	China	5'-cox1	GenBank
MT541327	Aedes albopictus	China	5'-cox1	GenBank
MT541336	Aedes albopictus	China	5'-cox1	GenBank
MT541339	Aedes albopictus	China	5'-cox1	GenBank
MT541341	Aedes albopictus	China	5'-cox1	GenBank
MT541347	Aedes albopictus	China	5'-cox1	GenBank
MT541358	Aedes albopictus	China	5'-cox1	GenBank
MT541364	Aedes albopictus	China	5'-cox1	GenBank
MT541366	Aedes albopictus	China	5'-cox1	GenBank
MT541371	Aedes albopictus	China	5'-cox1	GenBank
MT541373	Aedes albopictus	China	5'-cox1	GenBank
MT541386	Aedes albopictus	China	5'-cox1	GenBank
MT541401	Aedes albopictus	China	5'-cox1	GenBank
MT541405	Aedes albopictus	China	5'-cox1	GenBank
MT541408	Aedes albopictus	China	5'-cox1	GenBank
MT541412	Aedes albopictus	China	5'-cox1	GenBank
MT541427	Aedes albopictus	China	5'-cox1	GenBank
MT541430	Aedes albopictus	China	5'-cox1	GenBank
MT541454	Aedes albopictus	China	5'-cox1	GenBank
MT541459	Aedes albopictus	China	5'-cox1	GenBank
MT541463	Aedes albopictus	China	5'-cox1	GenBank
MT541465	Aedes albopictus	China	5'-cox1	GenBank
MT541467	Aedes albopictus	China	5'-cox1	GenBank
MT541476	Aedes albopictus	China	5'-cox1	GenBank
MT541478	Aedes albopictus	China	5'-cox1	GenBank
MT541488	Aedes albopictus	China	5'-cox1	GenBank
MT541493	Aedes albopictus	China	5'-cox1	GenBank
MT541499	Aedes albopictus	China	5'-cox1	GenBank
MT541502	Aedes albopictus	China	5'-cox1	GenBank
MT541507	Aedes albopictus	China	5'-cox1	GenBank
MT541509	Aedes albopictus	China	5'-cox1	GenBank
MT541511	Aedes albopictus	China	5'-cox1	GenBank
MT541308	Aedes albopictus	China	5'-cox1	GenBank
MT541377	Aedes albopictus	China	5'-cox1	GenBank
MT541181	Aedes albopictus	China	5'-cox1	GenBank
MT541184	Aedes albopictus	China	5'-cox1	GenBank
MT541475	Aedes albopictus	China	5'-cox1	GenBank
MT541497	Aedes albopictus	China	5'-cox1	GenBank
MT541508	Aedes albopictus	China	5'-cox1	GenBank
MT541400	Aedes albopictus	China	5'-cox1	GenBank
MT541457	Aedes albopictus	China	5'-cox1	GenBank
MT541230	Aedes albopictus	China	5'-cox1	GenBank
MT541380	Aedes albopictus	China	5'-cox1	GenBank
MT541224	Aedes albopictus	China	5'-cox1	GenBank
MT541265	Aedes albopictus	China	5'-cox1	GenBank
MT541458	Aedes albopictus	China	5'-cox1	GenBank
MT541270	Aedes albopictus	China	5'-cox1	GenBank
MT541271	Aedes albopictus	China	5'-cox1	GenBank
MT541407	Aedes albopictus	China	5'-cox1	GenBank
MT541404	Aedes albopictus	China	5'-cox1	GenBank
KJ410335	Aedes albopictus	India	5'-cox1	GenBank
KJ410333	Aedes albopictus	India	5'-cox1	GenBank
OL348167	Aedes albopictus	Nepal	5'-cox1	GenBank
OL348161	Aedes albopictus	Nepal	5'-cox1	GenBank
OP881822	Aedes albopictus	Bangladesh	5'-cox1	GenBank
KY378915	Aedes albopictus	China	5'-cox1	GenBank
KX383925	Aedes albopictus	Thailand	5'-cox1	GenBank
KX383926	Aedes albopictus	Thailand	5'-cox1	GenBank
KU738424	Aedes albopictus	China	5'-cox1	GenBank
KU738425	Aedes albopictus	China	5'-cox1	GenBank
KU738429	Aedes albopictus	China	5'-cox1	GenBank
KU738427	Aedes albopictus	China	5'-cox1	GenBank
LC591859	Aedes albopictus	Thailand	5'-cox1	GenBank
LC591860	Aedes albopictus	Thailand	5'-cox1	GenBank
LC591861	Aedes albopictus	Thailand	5'-cox1	GenBank
LC591870	Aedes albopictus	Thailand	5'-cox1	GenBank
LC591863	Aedes albopictus	Thailand	5'-cox1	GenBank
MK736660	Aedes albopictus	India	5'-cox1	GenBank
OL348166	Aedes albopictus	Nepal	5'-cox1	GenBank
OR237213	Aedes albopictus	China	5'-cox1	GenBank
OR237235	Aedes albopictus	China	5'-cox1	GenBank
MK297326	Aedes albopictus	India	5'-cox1	GenBank
OL348179	Aedes albopictus	Nepal	5'-cox1	GenBank
MT434292	Aedes albopictus	Vietnam	5'-cox1	GenBank
MZ828133	Aedes albopictus	India	5'-cox1	GenBank
OM630613	Aedes albopictus	Cambodia	5'-cox1	GenBank
OM630614	Aedes albopictus	Cambodia	5'-cox1	GenBank
OL348163	Aedes albopictus	Nepal	5'-cox1	GenBank
MW664693	Aedes albopictus	Cambodia	5'-cox1	GenBank
MW664695	Aedes albopictus	Cambodia	5'-cox1	GenBank
MW664703	Aedes albopictus	Cambodia	5'-cox1	GenBank
MW664753	Aedes albopictus	Laos	5'-cox1	GenBank
MW664756	Aedes albopictus	Laos	5'-cox1	GenBank
MW664759	Aedes albopictus	Laos	5'-cox1	GenBank
MW664761	Aedes albopictus	Laos	5'-cox1	GenBank
MW664702	Aedes albopictus	Cambodia	5'-cox1	GenBank
MW664717	Aedes albopictus	Fiji	5'-cox1	GenBank
MW664718	Aedes albopictus	Fiji	5'-cox1	GenBank
MW664723	Aedes albopictus	Fiji	5'-cox1	GenBank
MW664750	Aedes albopictus	Fiji	5'-cox1	GenBank
MW664755	Aedes albopictus	Laos	5'-cox1	GenBank
MW664752	Aedes albopictus	Laos	5'-cox1	GenBank
MW664754	Aedes albopictus	Laos	5'-cox1	GenBank
MW664758	Aedes albopictus	Laos	5'-cox1	GenBank
MW664760	Aedes albopictus	Laos	5'-cox1	GenBank
MW664697	Aedes albopictus	Cambodia	5'-cox1	GenBank
MW664701	Aedes albopictus	Cambodia	5'-cox1	GenBank
MT434293	Aedes albopictus	Vietnam	5'-cox1	GenBank
KX886304	Aedes albopictus	China	5'-cox1	GenBank
KY765479	Aedes albopictus	China	5'-cox1	GenBank
MK284525	Aedes albopictus	India	5'-cox1	GenBank
KX886305	Aedes albopictus	China	5'-cox1	GenBank
KY765491	Aedes albopictus	China	5'-cox1	GenBank
KX886317	Aedes albopictus	China	5'-cox1	GenBank
KY765485	Aedes albopictus	China	5'-cox1	GenBank
KX886320	Aedes albopictus	China	5'-cox1	GenBank
KX886337	Aedes albopictus	China	5'-cox1	GenBank
KY765471	Aedes albopictus	China	5'-cox1	GenBank
KX886338	Aedes albopictus	China	5'-cox1	GenBank
KY765472	Aedes albopictus	China	5'-cox1	GenBank
KX886306	Aedes albopictus	China	5'-cox1	GenBank
KY765468	Aedes albopictus	China	5'-cox1	GenBank
KX886332	Aedes albopictus	China	5'-cox1	GenBank
KY765473	Aedes albopictus	China	5'-cox1	GenBank
KY765482	Aedes albopictus	China	5'-cox1	GenBank
KY765483	Aedes albopictus	China	5'-cox1	GenBank
KY765484	Aedes albopictus	China	5'-cox1	GenBank
KY765481	Aedes albopictus	China	5'-cox1	GenBank
KX886316	Aedes albopictus	China	5'-cox1	GenBank
KX886307	Aedes albopictus	China	5'-cox1	GenBank
KY765492	Aedes albopictus	China	5'-cox1	GenBank
OP364995	Aedes albopictus	India	5'-cox1	GenBank
OL348180	Aedes albopictus	Nepal	5'-cox1	GenBank
KT260197	Aedes albopictus	India	5'-cox1	GenBank
KT260198	Aedes albopictus	India	5'-cox1	GenBank
KT260200	Aedes albopictus	India	5'-cox1	GenBank
KT260199	Aedes albopictus	India	5'-cox1	GenBank
KT260201	Aedes albopictus	India	5'-cox1	GenBank
KX495910	Aedes albopictus	Vietnam	5'-cox1	GenBank
KX573912	Aedes albopictus	Vietnam	5'-cox1	GenBank
MW881497	Aedes albopictus	India	5'-cox1	GenBank
KU495082	Aedes albopictus	Australia	5'-cox1	GenBank
KC572147	Aedes albopictus	Australia	5'-cox1	GenBank
KC572154	Aedes albopictus	Australia	5'-cox1	GenBank
KC572157	Aedes albopictus	Australia	5'-cox1	GenBank
KC572160	Aedes albopictus	Australia	5'-cox1	GenBank
KC572166	Aedes albopictus	Australia	5'-cox1	GenBank
KC572170	Aedes albopictus	Australia	5'-cox1	GenBank
KC572172	Aedes albopictus	Australia	5'-cox1	GenBank
KC572187	Aedes albopictus	Australia	5'-cox1	GenBank
KC572189	Aedes albopictus	Australia	5'-cox1	GenBank
KC572196	Aedes albopictus	Australia	5'-cox1	GenBank
KC572198	Aedes albopictus	Australia	5'-cox1	GenBank
KC572203	Aedes albopictus	Australia	5'-cox1	GenBank
KC572210	Aedes albopictus	Australia	5'-cox1	GenBank
KC572217	Aedes albopictus	Australia	5'-cox1	GenBank
KC572223	Aedes albopictus	Australia	5'-cox1	GenBank
KC572226	Aedes albopictus	Australia	5'-cox1	GenBank
KC572245	Aedes albopictus	Australia	5'-cox1	GenBank
KC572247	Aedes albopictus	Australia	5'-cox1	GenBank
KC572254	Aedes albopictus	Australia	5'-cox1	GenBank
KC572257	Aedes albopictus	Australia	5'-cox1	GenBank
KC572261	Aedes albopictus	Australia	5'-cox1	GenBank
KC572264	Aedes albopictus	Australia	5'-cox1	GenBank
KC572271	Aedes albopictus	Papua New Guinea	5'-cox1	GenBank
KC572274	Aedes albopictus	Papua New Guinea	5'-cox1	GenBank
KC572278	Aedes albopictus	Papua New Guinea	5'-cox1	GenBank
KC572282	Aedes albopictus	Papua New Guinea	5'-cox1	GenBank
KC572285	Aedes albopictus	Papua New Guinea	5'-cox1	GenBank
KC572294	Aedes albopictus	Papua New Guinea	5'-cox1	GenBank
KC572299	Aedes albopictus	Papua New Guinea	5'-cox1	GenBank
KC572304	Aedes albopictus	Papua New Guinea	5'-cox1	GenBank
KC572312	Aedes albopictus	Papua New Guinea	5'-cox1	GenBank
KC572317	Aedes albopictus	Papua New Guinea	5'-cox1	GenBank
KC572322	Aedes albopictus	Papua New Guinea	5'-cox1	GenBank
KC572326	Aedes albopictus	Papua New Guinea	5'-cox1	GenBank
KC572408	Aedes albopictus	Papua New Guinea	5'-cox1	GenBank
KC572411	Aedes albopictus	Papua New Guinea	5'-cox1	GenBank
KC572414	Aedes albopictus	Papua New Guinea	5'-cox1	GenBank
KC572418	Aedes albopictus	Papua New Guinea	5'-cox1	GenBank
KC572421	Aedes albopictus	Papua New Guinea	5'-cox1	GenBank
KC572423	Aedes albopictus	Papua New Guinea	5'-cox1	GenBank
KC572426	Aedes albopictus	Papua New Guinea	5'-cox1	GenBank
KC572450	Aedes albopictus	Papua New Guinea	5'-cox1	GenBank
KC572452	Aedes albopictus	Papua New Guinea	5'-cox1	GenBank
KC572455	Aedes albopictus	Papua New Guinea	5'-cox1	GenBank
KC572457	Aedes albopictus	Papua New Guinea	5'-cox1	GenBank
KC572459	Aedes albopictus	Papua New Guinea	5'-cox1	GenBank
KC572466	Aedes albopictus	Papua New Guinea	5'-cox1	GenBank
KC572468	Aedes albopictus	Papua New Guinea	5'-cox1	GenBank
KC572470	Aedes albopictus	Papua New Guinea	5'-cox1	GenBank
KC572472	Aedes albopictus	Papua New Guinea	5'-cox1	GenBank
KC572475	Aedes albopictus	Papua New Guinea	5'-cox1	GenBank
KC572481	Aedes albopictus	Papua New Guinea	5'-cox1	GenBank
KC572486	Aedes albopictus	Papua New Guinea	5'-cox1	GenBank
KC572490	Aedes albopictus	Papua New Guinea	5'-cox1	GenBank
KC572492	Aedes albopictus	Papua New Guinea	5'-cox1	GenBank
KY907388	Aedes albopictus	Thailand	5'-cox1	GenBank
KX227736	Aedes albopictus	India	5'-cox1	GenBank
OQ283833	Aedes albopictus	Cambodia	5'-cox1	GenBank
OQ283836	Aedes albopictus	Cambodia	5'-cox1 and 3'-cox1	GenBank
OQ283840	Aedes albopictus	Cambodia	5'-cox1 and 3'-cox1	GenBank
OR144652	Aedes albopictus	China	5'-cox1	GenBank
OR144854	Aedes albopictus	China	5'-cox1	GenBank
OR144653	Aedes albopictus	China	5'-cox1	GenBank
OR144868	Aedes albopictus	China	5'-cox1	GenBank
OR144654	Aedes albopictus	China	5'-cox1	GenBank
OR144691	Aedes albopictus	China	5'-cox1	GenBank
OR144723	Aedes albopictus	China	5'-cox1	GenBank
OR144726	Aedes albopictus	China	5'-cox1	GenBank
OR144751	Aedes albopictus	China	5'-cox1	GenBank
OR144758	Aedes albopictus	China	5'-cox1	GenBank
OR144781	Aedes albopictus	China	5'-cox1	GenBank
OR144828	Aedes albopictus	China	5'-cox1	GenBank
OR144836	Aedes albopictus	China	5'-cox1	GenBank
OR144657	Aedes albopictus	China	5'-cox1	GenBank
OR144660	Aedes albopictus	China	5'-cox1	GenBank
OR144707	Aedes albopictus	China	5'-cox1	GenBank
OR144722	Aedes albopictus	China	5'-cox1	GenBank
OR144677	Aedes albopictus	China	5'-cox1	GenBank
OR144701	Aedes albopictus	China	5'-cox1	GenBank
OR144738	Aedes albopictus	China	5'-cox1	GenBank
OR144669	Aedes albopictus	China	5'-cox1	GenBank
OR144705	Aedes albopictus	China	5'-cox1	GenBank
OR144861	Aedes albopictus	China	5'-cox1	GenBank
OR144840	Aedes albopictus	China	5'-cox1	GenBank
OR144748	Aedes albopictus	China	5'-cox1	GenBank
OR144749	Aedes albopictus	China	5'-cox1	GenBank
OR144750	Aedes albopictus	China	5'-cox1	GenBank
OR144754	Aedes albopictus	China	5'-cox1	GenBank
OR144755	Aedes albopictus	China	5'-cox1	GenBank
OR144832	Aedes albopictus	China	5'-cox1	GenBank
OR144727	Aedes albopictus	China	5'-cox1	GenBank
OR144831	Aedes albopictus	China	5'-cox1	GenBank
OR144848	Aedes albopictus	China	5'-cox1	GenBank
OR144695	Aedes albopictus	China	5'-cox1	GenBank
OR144772	Aedes albopictus	China	5'-cox1	GenBank
OR144666	Aedes albopictus	China	5'-cox1	GenBank
OR144864	Aedes albopictus	China	5'-cox1	GenBank
OR144784	Aedes albopictus	China	5'-cox1	GenBank
OR144844	Aedes albopictus	China	5'-cox1	GenBank
OR144764	Aedes albopictus	China	5'-cox1	GenBank
OR144778	Aedes albopictus	China	5'-cox1	GenBank
OR144752	Aedes albopictus	China	5'-cox1	GenBank
OR144849	Aedes albopictus	China	5'-cox1	GenBank
OR144851	Aedes albopictus	China	5'-cox1	GenBank
OR144659	Aedes albopictus	China	5'-cox1	GenBank
OR144661	Aedes albopictus	China	5'-cox1	GenBank
OR144846	Aedes albopictus	China	5'-cox1	GenBank
OR144698	Aedes albopictus	China	5'-cox1	GenBank
OR144767	Aedes albopictus	China	5'-cox1	GenBank
OR144692	Aedes albopictus	China	5'-cox1	GenBank
OR144768	Aedes albopictus	China	5'-cox1	GenBank
OR144696	Aedes albopictus	China	5'-cox1	GenBank
OR144699	Aedes albopictus	China	5'-cox1	GenBank
OR144693	Aedes albopictus	China	5'-cox1	GenBank
OR144682	Aedes albopictus	China	5'-cox1	GenBank
OR144729	Aedes albopictus	China	5'-cox1	GenBank
OR144869	Aedes albopictus	China	5'-cox1	GenBank
OR144662	Aedes albopictus	China	5'-cox1	GenBank
OR144730	Aedes albopictus	China	5'-cox1	GenBank
OR144776	Aedes albopictus	China	5'-cox1	GenBank
OR144857	Aedes albopictus	China	5'-cox1	GenBank
OR144716	Aedes albopictus	China	5'-cox1	GenBank
OR144724	Aedes albopictus	China	5'-cox1	GenBank
OR144855	Aedes albopictus	China	5'-cox1	GenBank
OR144860	Aedes albopictus	China	5'-cox1	GenBank
OR144865	Aedes albopictus	China	5'-cox1	GenBank
OR144835	Aedes albopictus	China	5'-cox1	GenBank
OR144710	Aedes albopictus	China	5'-cox1	GenBank
OR144718	Aedes albopictus	China	5'-cox1	GenBank
OR144709	Aedes albopictus	China	5'-cox1	GenBank
OQ283985	Aedes albopictus	Cambodia	5'-cox1	GenBank
OQ284003	Aedes albopictus	Cambodia	5'-cox1	GenBank
OQ284025	Aedes albopictus	Cambodia	5'-cox1	GenBank
OQ284038	Aedes albopictus	Cambodia	5'-cox1	GenBank
OQ283988	Aedes albopictus	Cambodia	5'-cox1	GenBank
OQ283995	Aedes albopictus	Cambodia	5'-cox1	GenBank
OQ284001	Aedes albopictus	Cambodia	5'-cox1	GenBank
OQ284005	Aedes albopictus	Cambodia	5'-cox1	GenBank
OQ284007	Aedes albopictus	Cambodia	5'-cox1	GenBank
OQ284013	Aedes albopictus	Cambodia	5'-cox1	GenBank
OQ284016	Aedes albopictus	Cambodia	5'-cox1	GenBank
OQ284029	Aedes albopictus	Cambodia	5'-cox1	GenBank
OQ284035	Aedes albopictus	Cambodia	5'-cox1	GenBank
OL742802	Aedes albopictus	Thailand	5'-cox1	GenBank
OL742803	Aedes albopictus	Thailand	5'-cox1	GenBank
OL742805	Aedes albopictus	Thailand	5'-cox1	GenBank
OQ740170	Aedes albopictus	India	5'-cox1	GenBank
OQ740173	Aedes albopictus	India	5'-cox1	GenBank
OQ740182	Aedes albopictus	India	5'-cox1	GenBank
OQ740184	Aedes albopictus	India	5'-cox1	GenBank
OQ740177	Aedes albopictus	India	5'-cox1	GenBank
OQ740180	Aedes albopictus	India	5'-cox1	GenBank
OQ740178	Aedes albopictus	India	5'-cox1	GenBank
OQ740181	Aedes albopictus	India	5'-cox1	GenBank
OQ740176	Aedes albopictus	India	5'-cox1	GenBank
OK036881	Aedes albopictus	Thailand	5'-cox1	GenBank
OK036885	Aedes albopictus	Thailand	5'-cox1	GenBank
OK036884	Aedes albopictus	Thailand	5'-cox1	GenBank
OK036886	Aedes albopictus	Thailand	5'-cox1	GenBank
MW664720	Aedes albopictus	Fiji	5'-cox1	GenBank
MZ573354	Aedes albopictus	Vietnam	5'-cox1	GenBank
MZ573371	Aedes albopictus	Vietnam	5'-cox1	GenBank
LC591866	Aedes albopictus	Thailand	5'-cox1	GenBank
MW664696	Aedes albopictus	Cambodia	5'-cox1	GenBank
KX495911	Aedes albopictus	Vietnam	5'-cox1	GenBank
KY907373	Aedes albopictus	Malaysia	5'-cox1	GenBank
OQ283839	Aedes albopictus	Cambodia	5'-cox1 and 3'-cox1	GenBank
OR144775	Aedes albopictus	China	5'-cox1	GenBank
OL742804	Aedes albopictus	Thailand	5'-cox1	GenBank
OQ740171	Aedes albopictus	India	5'-cox1	GenBank
OQ740179	Aedes albopictus	India	5'-cox1	GenBank
OQ740183	Aedes albopictus	India	5'-cox1	GenBank
OQ740175	Aedes albopictus	India	5'-cox1	GenBank
MG871375	Aedes albopictus	Korea	5'-cox1	GenBank
LC591939	Aedes albopictus	Japan	5'-cox1	GenBank
LC591890	Aedes albopictus	Japan	5'-cox1	GenBank
MZ573359	Aedes albopictus	Vietnam	5'-cox1	GenBank
MZ573320	Aedes albopictus	Vietnam	5'-cox1	GenBank
KY765503	Aedes albopictus	China	5'-cox1	GenBank
OQ284010	Aedes albopictus	Cambodia	5'-cox1	GenBank
MZ573317	Aedes albopictus	Vietnam	5'-cox1	GenBank
MZ573366	Aedes albopictus	Vietnam	5'-cox1	GenBank
KY378938	Aedes albopictus	China	5'-cox1	GenBank
LC591862	Aedes albopictus	Thailand	5'-cox1	GenBank
KX886312	Aedes albopictus	China	5'-cox1	GenBank
KY765469	Aedes albopictus	China	5'-cox1	GenBank
KY907377	Aedes albopictus	Malaysia	5'-cox1	GenBank
OR144685	Aedes albopictus	China	5'-cox1	GenBank
MZ573362	Aedes albopictus	Vietnam	5'-cox1	GenBank
MT541398	Aedes albopictus	China	5'-cox1	GenBank
KY378923	Aedes albopictus	China	5'-cox1	GenBank
OQ283992	Aedes albopictus	Cambodia	5'-cox1	GenBank
MT541164	Aedes albopictus	China	5'-cox1	GenBank
MT541168	Aedes albopictus	China	5'-cox1	GenBank
MT541170	Aedes albopictus	China	5'-cox1	GenBank
MT541282	Aedes albopictus	China	5'-cox1	GenBank
MT541188	Aedes albopictus	China	5'-cox1	GenBank
MT541365	Aedes albopictus	China	5'-cox1	GenBank
MW664694	Aedes albopictus	Cambodia	5'-cox1	GenBank
MW664699	Aedes albopictus	Cambodia	5'-cox1	GenBank
KY907337	Aedes albopictus	Malaysia	5'-cox1	GenBank
OR144827	Aedes albopictus	China	5'-cox1	GenBank
OR144852	Aedes albopictus	China	5'-cox1	GenBank
OR144863	Aedes albopictus	China	5'-cox1	GenBank
MW664698	Aedes albopictus	Cambodia	5'-cox1	GenBank
MT541368	Aedes albopictus	China	5'-cox1	GenBank
MW664707	Aedes albopictus	Fiji	5'-cox1	GenBank
MW664708	Aedes albopictus	Fiji	5'-cox1	GenBank
MW664710	Aedes albopictus	Fiji	5'-cox1	GenBank
MW664713	Aedes albopictus	Fiji	5'-cox1	GenBank
MW664719	Aedes albopictus	Fiji	5'-cox1	GenBank
MW664721	Aedes albopictus	Fiji	5'-cox1	GenBank
MW664726	Aedes albopictus	Fiji	5'-cox1	GenBank
KY907336	Aedes albopictus	Malaysia	5'-cox1	GenBank
MW664711	Aedes albopictus	Fiji	5'-cox1	GenBank
MW664714	Aedes albopictus	Fiji	5'-cox1	GenBank
MW664722	Aedes albopictus	Fiji	5'-cox1	GenBank
MW664727	Aedes albopictus	Fiji	5'-cox1	GenBank
HQ398901	Aedes albopictus	Vietnam	5'-cox1	GenBank
MZ573341	Aedes albopictus	Vietnam	5'-cox1	GenBank
MT541310	Aedes albopictus	China	5'-cox1	GenBank
KY378916	Aedes albopictus	China	5'-cox1	GenBank
MG871371	Aedes albopictus	Korea	5'-cox1	GenBank
OR237214	Aedes albopictus	China	5'-cox1	GenBank
KX886296	Aedes albopictus	China	5'-cox1	GenBank
KY765455	Aedes albopictus	China	5'-cox1	GenBank
OR144688	Aedes albopictus	China	5'-cox1	GenBank
KX886297	Aedes albopictus	China	5'-cox1	GenBank
OR144708	Aedes albopictus	China	5'-cox1	GenBank
MZ573330	Aedes albopictus	Vietnam	5'-cox1	GenBank
MZ573346	Aedes albopictus	Vietnam	5'-cox1	GenBank
MZ573347	Aedes albopictus	Vietnam	5'-cox1	GenBank
LC591884	Aedes albopictus	Japan	5'-cox1	GenBank
MH817508	Aedes albopictus	Russia	5'-cox1	GenBank
MH817520	Aedes albopictus	Russia	5'-cox1	GenBank
MH817543	Aedes albopictus	Russia	5'-cox1	GenBank
MH817538	Aedes albopictus	Russia	5'-cox1	GenBank
MH817521	Aedes albopictus	Russia	5'-cox1	GenBank
MH817537	Aedes albopictus	Russia	5'-cox1	GenBank
KX886294	Aedes albopictus	China	5'-cox1	GenBank
KY765453	Aedes albopictus	China	5'-cox1	GenBank
OR144672	Aedes albopictus	China	5'-cox1	GenBank
OR144763	Aedes albopictus	China	5'-cox1	GenBank
OR144732	Aedes albopictus	China	5'-cox1	GenBank
OR144777	Aedes albopictus	China	5'-cox1	GenBank
OR144706	Aedes albopictus	China	5'-cox1	GenBank
OR144743	Aedes albopictus	China	5'-cox1	GenBank
OR144734	Aedes albopictus	China	5'-cox1	GenBank
OR144829	Aedes albopictus	China	5'-cox1	GenBank
OR144703	Aedes albopictus	China	5'-cox1	GenBank
OR144759	Aedes albopictus	China	5'-cox1	GenBank
OR144766	Aedes albopictus	China	5'-cox1	GenBank
OR144737	Aedes albopictus	China	5'-cox1	GenBank
MZ573344	Aedes albopictus	Vietnam	5'-cox1	GenBank
MZ573325	Aedes albopictus	Vietnam	5'-cox1	GenBank
OR144715	Aedes albopictus	China	5'-cox1	GenBank
OR144668	Aedes albopictus	China	5'-cox1	GenBank
OR144845	Aedes albopictus	China	5'-cox1	GenBank
OR144674	Aedes albopictus	China	5'-cox1	GenBank
OR144753	Aedes albopictus	China	5'-cox1	GenBank
OR144675	Aedes albopictus	China	5'-cox1	GenBank
OR144713	Aedes albopictus	China	5'-cox1	GenBank
OR144770	Aedes albopictus	China	5'-cox1	GenBank
OR144700	Aedes albopictus	China	5'-cox1	GenBank
OR144773	Aedes albopictus	China	5'-cox1	GenBank
OR144697	Aedes albopictus	China	5'-cox1	GenBank
OR144746	Aedes albopictus	China	5'-cox1	GenBank
OR144771	Aedes albopictus	China	5'-cox1	GenBank
OR144765	Aedes albopictus	China	5'-cox1	GenBank
OR144712	Aedes albopictus	China	5'-cox1	GenBank
OR144780	Aedes albopictus	China	5'-cox1	GenBank
OR144779	Aedes albopictus	China	5'-cox1	GenBank
OR144733	Aedes albopictus	China	5'-cox1	GenBank
OR144721	Aedes albopictus	China	5'-cox1	GenBank
OR144656	Aedes albopictus	China	5'-cox1	GenBank
OR144719	Aedes albopictus	China	5'-cox1	GenBank
OR144714	Aedes albopictus	China	5'-cox1	GenBank
OR144728	Aedes albopictus	China	5'-cox1	GenBank
OR144744	Aedes albopictus	China	5'-cox1	GenBank
MT541370	Aedes albopictus	China	5'-cox1	GenBank
MH330188	Aedes albopictus	Sri Lanka	5'-cox1	GenBank
MH330189	Aedes albopictus	Sri Lanka	5'-cox1	GenBank
MT541235	Aedes albopictus	China	5'-cox1	GenBank
MT541448	Aedes albopictus	China	5'-cox1	GenBank
KX886314	Aedes albopictus	China	5'-cox1	GenBank
KX981866	Aedes albopictus	China	5'-cox1	GenBank
KY765495	Aedes albopictus	China	5'-cox1	GenBank
KX495925	Aedes albopictus	Vietnam	5'-cox1	GenBank
OR144783	Aedes albopictus	China	5'-cox1	GenBank
OR144735	Aedes albopictus	China	5'-cox1	GenBank
OR144837	Aedes albopictus	China	5'-cox1	GenBank
OR144725	Aedes albopictus	China	5'-cox1	GenBank
OR144736	Aedes albopictus	China	5'-cox1	GenBank
KY378927	Aedes albopictus	China	5'-cox1	GenBank
OR144720	Aedes albopictus	China	5'-cox1	GenBank
MZ573375	Aedes albopictus	Vietnam	5'-cox1	GenBank
KX886319	Aedes albopictus	China	5'-cox1	GenBank
KY765487	Aedes albopictus	China	5'-cox1	GenBank
KX886327	Aedes albopictus	China	5'-cox1	GenBank
KX981869	Aedes albopictus	China	5'-cox1	GenBank
KY765498	Aedes albopictus	China	5'-cox1	GenBank
KX981868	Aedes albopictus	China	5'-cox1	GenBank
KY765497	Aedes albopictus	China	5'-cox1	GenBank
OR144741	Aedes albopictus	China	5'-cox1	GenBank
MZ573356	Aedes albopictus	Vietnam	5'-cox1	GenBank
MZ573360	Aedes albopictus	Vietnam	5'-cox1	GenBank
MH330192	Aedes albopictus	Sri Lanka	5'-cox1	GenBank
MT541189	Aedes albopictus	China	5'-cox1	GenBank
MT541272	Aedes albopictus	China	5'-cox1	GenBank
MT541495	Aedes albopictus	China	5'-cox1	GenBank
MT541443	Aedes albopictus	China	5'-cox1	GenBank
KX886336	Aedes albopictus	China	5'-cox1	GenBank
KY765470	Aedes albopictus	China	5'-cox1	GenBank
KX886333	Aedes albopictus	China	5'-cox1	GenBank
KY765490	Aedes albopictus	China	5'-cox1	GenBank
KY765474	Aedes albopictus	China	5'-cox1	GenBank
OR144853	Aedes albopictus	China	5'-cox1	GenBank
OR144747	Aedes albopictus	China	5'-cox1	GenBank
OK036883	Aedes albopictus	Thailand	5'-cox1	GenBank
MT541477	Aedes albopictus	China	5'-cox1	GenBank
OQ283989	Aedes albopictus	Cambodia	5'-cox1	GenBank
MZ573335	Aedes albopictus	Vietnam	5'-cox1	GenBank
KY378926	Aedes albopictus	China	5'-cox1	GenBank
MG871376	Aedes albopictus	Korea	5'-cox1	GenBank
LC597553	Aedes albopictus	Japan	5'-cox1	GenBank
KX266640	Aedes albopictus	China	5'-cox1	GenBank
KY907226	Aedes albopictus	Indonesia	5'-cox1	GenBank
KP843396	Aedes albopictus	Thailand	5'-cox1	GenBank
KP843401	Aedes albopictus	Thailand	5'-cox1	GenBank
KY378936	Aedes albopictus	China	5'-cox1	GenBank
MT541267	Aedes albopictus	China	5'-cox1	GenBank
MT541399	Aedes albopictus	China	5'-cox1	GenBank
MT541275	Aedes albopictus	China	5'-cox1	GenBank
MT541278	Aedes albopictus	China	5'-cox1	GenBank
KX886309	Aedes albopictus	China	5'-cox1	GenBank
KY765480	Aedes albopictus	China	5'-cox1	GenBank
AY729984	Aedes albopictus	India	5'-cox1	GenBank
OR144739	Aedes albopictus	China	5'-cox1	GenBank
OR144850	Aedes albopictus	China	5'-cox1	GenBank
OR144866	Aedes albopictus	China	5'-cox1	GenBank
MT541261	Aedes albopictus	China	5'-cox1	GenBank
MT541268	Aedes albopictus	China	5'-cox1	GenBank
KX886313	Aedes albopictus	China	5'-cox1	GenBank
KY765505	Aedes albopictus	China	5'-cox1	GenBank
KX886321	Aedes albopictus	China	5'-cox1	GenBank
KY765488	Aedes albopictus	China	5'-cox1	GenBank
KX886322	Aedes albopictus	China	5'-cox1	GenBank
OR144683	Aedes albopictus	China	5'-cox1	GenBank
MZ573337	Aedes albopictus	Vietnam	5'-cox1	GenBank
KC572330	Aedes albopictus	Papua New Guinea	5'-cox1	GenBank
KX495923	Aedes albopictus	Vietnam	5'-cox1	GenBank
KY907291	Aedes albopictus	Myanmar	5'-cox1	GenBank
KY907292	Aedes albopictus	Solomon islands	5'-cox1	GenBank
KX495924	Aedes albopictus	Vietnam	5'-cox1	GenBank
KX266685	Aedes albopictus	China	5'-cox1	GenBank
KY907222	Aedes albopictus	Australia	5'-cox1	GenBank
KX886310	Aedes albopictus	China	5'-cox1	GenBank
KC572173	Aedes albopictus	Australia	5'-cox1	GenBank
KC572327	Aedes albopictus	Papua New Guinea	5'-cox1	GenBank
KC572332	Aedes albopictus	Papua New Guinea	5'-cox1	GenBank
KC572353	Aedes albopictus	Papua New Guinea	5'-cox1	GenBank
KC572357	Aedes albopictus	Papua New Guinea	5'-cox1	GenBank
KC572365	Aedes albopictus	Papua New Guinea	5'-cox1	GenBank
KC572369	Aedes albopictus	Papua New Guinea	5'-cox1	GenBank
KC572409	Aedes albopictus	Papua New Guinea	5'-cox1	GenBank
KC572412	Aedes albopictus	Papua New Guinea	5'-cox1	GenBank
KC572415	Aedes albopictus	Papua New Guinea	5'-cox1	GenBank
KC572419	Aedes albopictus	Papua New Guinea	5'-cox1	GenBank
KC572422	Aedes albopictus	Papua New Guinea	5'-cox1	GenBank
KC572424	Aedes albopictus	Papua New Guinea	5'-cox1	GenBank
KC572428	Aedes albopictus	Papua New Guinea	5'-cox1	GenBank
KC572434	Aedes albopictus	Papua New Guinea	5'-cox1	GenBank
KC572442	Aedes albopictus	Papua New Guinea	5'-cox1	GenBank
KC572451	Aedes albopictus	Papua New Guinea	5'-cox1	GenBank
KC572456	Aedes albopictus	Papua New Guinea	5'-cox1	GenBank
KC572458	Aedes albopictus	Papua New Guinea	5'-cox1	GenBank
KC572460	Aedes albopictus	Papua New Guinea	5'-cox1	GenBank
KC572467	Aedes albopictus	Papua New Guinea	5'-cox1	GenBank
KC572469	Aedes albopictus	Papua New Guinea	5'-cox1	GenBank
KC572471	Aedes albopictus	Papua New Guinea	5'-cox1	GenBank
KC572473	Aedes albopictus	Papua New Guinea	5'-cox1	GenBank
KC572476	Aedes albopictus	Papua New Guinea	5'-cox1	GenBank
KC572482	Aedes albopictus	Papua New Guinea	5'-cox1	GenBank
KC572487	Aedes albopictus	Papua New Guinea	5'-cox1	GenBank
KC572491	Aedes albopictus	Papua New Guinea	5'-cox1	GenBank
KC572493	Aedes albopictus	Papua New Guinea	5'-cox1	GenBank
KY907294	Aedes albopictus	Thailand	5'-cox1	GenBank
KC572329	Aedes albopictus	Papua New Guinea	5'-cox1	GenBank
KY907290	Aedes albopictus	Solomon islands	5'-cox1	GenBank
KC572441	Aedes albopictus	Papua New Guinea	5'-cox1	GenBank
KY907293	Aedes albopictus	Christmas Island	5'-cox1	GenBank
LC591873	Aedes albopictus	Philippines	5'-cox1	GenBank
KC572181	Aedes albopictus	Australia	5'-cox1	GenBank
KC572185	Aedes albopictus	Australia	5'-cox1	GenBank
KC572191	Aedes albopictus	Australia	5'-cox1	GenBank
KC572194	Aedes albopictus	Australia	5'-cox1	GenBank
KC572197	Aedes albopictus	Australia	5'-cox1	GenBank
KC572212	Aedes albopictus	Australia	5'-cox1	GenBank
KC572225	Aedes albopictus	Australia	5'-cox1	GenBank
KC572313	Aedes albopictus	Papua New Guinea	5'-cox1	GenBank
KC572319	Aedes albopictus	Papua New Guinea	5'-cox1	GenBank
KY907216	Aedes albopictus	Indonesia	5'-cox1	GenBank
KX383935	Aedes albopictus	Philippines	5'-cox1	GenBank
KX809761	Aedes albopictus	Philippines	5'-cox1	GenBank
KX809764	Aedes albopictus	Philippines	5'-cox1	GenBank
KX809763	Aedes albopictus	Philippines	5'-cox1	GenBank
LC591871	Aedes albopictus	Philippines	5'-cox1	GenBank
MN540322	Aedes albopictus	Malaysia	5'-cox1	GenBank
KX886285	Aedes albopictus	China	5'-cox1	GenBank
KC572155	Aedes albopictus	Australia	5'-cox1	GenBank
KC572159	Aedes albopictus	Australia	5'-cox1	GenBank
KC572165	Aedes albopictus	Australia	5'-cox1	GenBank
KC572169	Aedes albopictus	Australia	5'-cox1	GenBank
KC572171	Aedes albopictus	Australia	5'-cox1	GenBank
KC572176	Aedes albopictus	Australia	5'-cox1	GenBank
KC572190	Aedes albopictus	Australia	5'-cox1	GenBank
KC572193	Aedes albopictus	Australia	5'-cox1	GenBank
KC572201	Aedes albopictus	Australia	5'-cox1	GenBank
KC572204	Aedes albopictus	Australia	5'-cox1	GenBank
KC572221	Aedes albopictus	Australia	5'-cox1	GenBank
KC572240	Aedes albopictus	Australia	5'-cox1	GenBank
KC572253	Aedes albopictus	Australia	5'-cox1	GenBank
KC572259	Aedes albopictus	Australia	5'-cox1	GenBank
KC572262	Aedes albopictus	Australia	5'-cox1	GenBank
KC572268	Aedes albopictus	Papua New Guinea	5'-cox1	GenBank
KC572272	Aedes albopictus	Papua New Guinea	5'-cox1	GenBank
KC572277	Aedes albopictus	Papua New Guinea	5'-cox1	GenBank
KC572284	Aedes albopictus	Papua New Guinea	5'-cox1	GenBank
KC572290	Aedes albopictus	Papua New Guinea	5'-cox1	GenBank
KC572298	Aedes albopictus	Papua New Guinea	5'-cox1	GenBank
KC572303	Aedes albopictus	Papua New Guinea	5'-cox1	GenBank
KC572324	Aedes albopictus	Papua New Guinea	5'-cox1	GenBank
KC572356	Aedes albopictus	Papua New Guinea	5'-cox1	GenBank
KC572362	Aedes albopictus	Papua New Guinea	5'-cox1	GenBank
KC572368	Aedes albopictus	Papua New Guinea	5'-cox1	GenBank
KC572410	Aedes albopictus	Papua New Guinea	5'-cox1	GenBank
KC572453	Aedes albopictus	Papua New Guinea	5'-cox1	GenBank
KF042861	Aedes albopictus	Papua New Guinea	5'-cox1	GenBank
KF042877	Aedes albopictus	East Timor	5'-cox1	GenBank
KF042882	Aedes albopictus	East Timor	5'-cox1	GenBank
KY907227	Aedes albopictus	Malaysia	5'-cox1	GenBank
KC572184	Aedes albopictus	Australia	5'-cox1	GenBank
KC572188	Aedes albopictus	Australia	5'-cox1	GenBank
KC572209	Aedes albopictus	Australia	5'-cox1	GenBank
KC572233	Aedes albopictus	Australia	5'-cox1	GenBank
KC572235	Aedes albopictus	Australia	5'-cox1	GenBank
KC572241	Aedes albopictus	Australia	5'-cox1	GenBank
KC572243	Aedes albopictus	Australia	5'-cox1	GenBank
KC572260	Aedes albopictus	Australia	5'-cox1	GenBank
KC572265	Aedes albopictus	Australia	5'-cox1	GenBank
KC572309	Aedes albopictus	Papua New Guinea	5'-cox1	GenBank
KC572316	Aedes albopictus	Papua New Guinea	5'-cox1	GenBank
KC572318	Aedes albopictus	Papua New Guinea	5'-cox1	GenBank
KC572351	Aedes albopictus	Papua New Guinea	5'-cox1	GenBank
KF042876	Aedes albopictus	East Timor	5'-cox1	GenBank
KY907206	Aedes albopictus	Australia	5'-cox1	GenBank
MT541474	Aedes albopictus	China	5'-cox1	GenBank
OR144782	Aedes albopictus	China	5'-cox1	GenBank
LC591872	Aedes albopictus	Philippines	5'-cox1	GenBank
LC591874	Aedes albopictus	Philippines	5'-cox1	GenBank
KC572145	Aedes albopictus	Australia	5'-cox1	GenBank
KC572167	Aedes albopictus	Australia	5'-cox1	GenBank
KC572174	Aedes albopictus	Australia	5'-cox1	GenBank
KC572180	Aedes albopictus	Australia	5'-cox1	GenBank
KC572232	Aedes albopictus	Australia	5'-cox1	GenBank
KC572234	Aedes albopictus	Australia	5'-cox1	GenBank
KC572242	Aedes albopictus	Australia	5'-cox1	GenBank
KC572246	Aedes albopictus	Australia	5'-cox1	GenBank
KC572248	Aedes albopictus	Australia	5'-cox1	GenBank
KC572255	Aedes albopictus	Australia	5'-cox1	GenBank
KC572258	Aedes albopictus	Australia	5'-cox1	GenBank
KC572266	Aedes albopictus	Australia	5'-cox1	GenBank
KC572281	Aedes albopictus	Papua New Guinea	5'-cox1	GenBank
KY907196	Aedes albopictus	Australia	5'-cox1	GenBank
KC572153	Aedes albopictus	Australia	5'-cox1	GenBank
KF042881	Aedes albopictus	East Timor	5'-cox1	GenBank
KY907225	Aedes albopictus	Indonesia	5'-cox1	GenBank
KY907214	Aedes albopictus	Malaysia	5'-cox1	GenBank
KY907220	Aedes albopictus	Indonesia	5'-cox1	GenBank
KY907221	Aedes albopictus	Indonesia	5'-cox1	GenBank
KY907213	Aedes albopictus	Indonesia	5'-cox1	GenBank
OQ954709	Aedes albopictus	Korea	5'-cox1	GenBank
KY907224	Aedes albopictus	Indonesia	5'-cox1	GenBank
MZ573370	Aedes albopictus	Vietnam	5'-cox1	GenBank
KX886334	Aedes albopictus	China	5'-cox1	GenBank
KY765489	Aedes albopictus	China	5'-cox1	GenBank
KY907368	Aedes albopictus	Malaysia	5'-cox1	GenBank
OQ283838	Aedes albopictus	Cambodia	5'-cox1 and 3'-cox1	GenBank
OR144847	Aedes albopictus	China	5'-cox1	GenBank
OQ284032	Aedes albopictus	Cambodia	5'-cox1	GenBank
KY765499	Aedes albopictus	China	5'-cox1	GenBank
MZ573327	Aedes albopictus	Vietnam	5'-cox1	GenBank
LC591864	Aedes albopictus	Thailand	5'-cox1	GenBank
LC591868	Aedes albopictus	Thailand	5'-cox1	GenBank
KY907376	Aedes albopictus	Malaysia	5'-cox1	GenBank
MZ230340	Aedes albopictus	Vietnam	5'-cox1	GenBank
MZ573322	Aedes albopictus	Vietnam	5'-cox1	GenBank
MT541198	Aedes albopictus	China	5'-cox1	GenBank
OK413072	Aedes albopictus	Thailand	5'-cox1	GenBank
LC591865	Aedes albopictus	Thailand	5'-cox1	GenBank
OR144658	Aedes albopictus	China	5'-cox1	GenBank
OR144871	Aedes albopictus	China	5'-cox1	GenBank
MZ573313	Aedes albopictus	Vietnam	5'-cox1	GenBank
MT541165	Aedes albopictus	China	5'-cox1	GenBank
MT541447	Aedes albopictus	China	5'-cox1	GenBank
MT541450	Aedes albopictus	China	5'-cox1	GenBank
MT541424	Aedes albopictus	China	5'-cox1	GenBank
MT541431	Aedes albopictus	China	5'-cox1	GenBank
LC591867	Aedes albopictus	Thailand	5'-cox1	GenBank
LC591869	Aedes albopictus	Thailand	5'-cox1	GenBank
KX886323	Aedes albopictus	China	5'-cox1	GenBank
KX886328	Aedes albopictus	China	5'-cox1	GenBank
KY765501	Aedes albopictus	China	5'-cox1	GenBank
KY765502	Aedes albopictus	China	5'-cox1	GenBank
OR144687	Aedes albopictus	China	5'-cox1	GenBank
KX495915	Aedes albopictus	Vietnam	5'-cox1	GenBank
KY907367	Aedes albopictus	Singapore	5'-cox1	GenBank
KY907378	Aedes albopictus	Solomon islands	5'-cox1	GenBank
OR144838	Aedes albopictus	China	5'-cox1	GenBank
OR144717	Aedes albopictus	China	5'-cox1	GenBank
OR144711	Aedes albopictus	China	5'-cox1	GenBank
OR144843	Aedes albopictus	China	5'-cox1	GenBank
OR144702	Aedes albopictus	China	5'-cox1	GenBank
OR144690	Aedes albopictus	China	5'-cox1	GenBank
OQ284044	Aedes albopictus	Cambodia	5'-cox1	GenBank
MT541208	Aedes albopictus	China	5'-cox1	GenBank
MT541221	Aedes albopictus	China	5'-cox1	GenBank
MT541225	Aedes albopictus	China	5'-cox1	GenBank
MT541227	Aedes albopictus	China	5'-cox1	GenBank
MT541384	Aedes albopictus	China	5'-cox1	GenBank
MT541452	Aedes albopictus	China	5'-cox1	GenBank
OR144680	Aedes albopictus	China	5'-cox1	GenBank
OR144859	Aedes albopictus	China	5'-cox1	GenBank
KX886318	Aedes albopictus	China	5'-cox1	GenBank
KY765486	Aedes albopictus	China	5'-cox1	GenBank
MT541233	Aedes albopictus	China	5'-cox1	GenBank
MT541439	Aedes albopictus	China	5'-cox1	GenBank
OR144867	Aedes albopictus	China	5'-cox1	GenBank
OR144834	Aedes albopictus	China	5'-cox1	GenBank
OQ283987	Aedes albopictus	Cambodia	5'-cox1	GenBank
OR144830	Aedes albopictus	China	5'-cox1	GenBank
OR144870	Aedes albopictus	China	5'-cox1	GenBank
MZ573343	Aedes albopictus	Vietnam	5'-cox1	GenBank
MZ573350	Aedes albopictus	Vietnam	5'-cox1	GenBank
KX886311	Aedes albopictus	China	5'-cox1	GenBank
KY765494	Aedes albopictus	China	5'-cox1	GenBank
KX886315	Aedes albopictus	China	5'-cox1	GenBank
KY765496	Aedes albopictus	China	5'-cox1	GenBank
OR144833	Aedes albopictus	China	5'-cox1	GenBank
OR144774	Aedes albopictus	China	5'-cox1	GenBank
OR144839	Aedes albopictus	China	5'-cox1	GenBank
OR144856	Aedes albopictus	China	5'-cox1	GenBank
OQ283998	Aedes albopictus	Cambodia	5'-cox1	GenBank
OQ284006	Aedes albopictus	Cambodia	5'-cox1	GenBank
OQ284014	Aedes albopictus	Cambodia	5'-cox1	GenBank
OQ740172	Aedes albopictus	India	5'-cox1	GenBank
OR144858	Aedes albopictus	China	5'-cox1	GenBank
OR144862	Aedes albopictus	China	5'-cox1	GenBank
OR144655	Aedes albopictus	China	5'-cox1	GenBank
OR144663	Aedes albopictus	China	5'-cox1	GenBank
KT358457	Aedes albopictus	Korea	5'-cox1	GenBank
MG871395	Aedes albopictus	Korea	5'-cox1	GenBank
MG871396	Aedes albopictus	Korea	5'-cox1	GenBank
MG871398	Aedes albopictus	Korea	5'-cox1	GenBank
MG871400	Aedes albopictus	Korea	5'-cox1	GenBank
MG871401	Aedes albopictus	Korea	5'-cox1	GenBank
LC591937	Aedes albopictus	Japan	5'-cox1	GenBank
MG871397	Aedes albopictus	Korea	5'-cox1	GenBank
MG871399	Aedes albopictus	Korea	5'-cox1	GenBank
MG871402	Aedes albopictus	Korea	5'-cox1	GenBank
MT541498	Aedes albopictus	China	5'-cox1	GenBank
MT541236	Aedes albopictus	China	5'-cox1	GenBank
MZ573357	Aedes albopictus	Vietnam	5'-cox1	GenBank
KM613092	Aedes albopictus	Thailand	5'-cox1	GenBank
KM613094	Aedes albopictus	Thailand	5'-cox1	GenBank
OR144671	Aedes albopictus	China	5'-cox1	GenBank
KY765457	Aedes albopictus	China	5'-cox1	GenBank
KY765456	Aedes albopictus	China	5'-cox1	GenBank
LC591934	Aedes albopictus	Japan	5'-cox1	GenBank
OQ284004	Aedes albopictus	Cambodia	5'-cox1	GenBank
KR349284	Aedes albopictus	China	5'-cox1	GenBank
KY378933	Aedes albopictus	China	5'-cox1	GenBank
MZ573340	Aedes albopictus	Vietnam	5'-cox1	GenBank
MG871385	Aedes albopictus	Korea	5'-cox1	GenBank
MG871388	Aedes albopictus	Korea	5'-cox1	GenBank
LC591903	Aedes albopictus	Japan	5'-cox1	GenBank
KX266717	Aedes albopictus	China	5'-cox1	GenBank
KY378930	Aedes albopictus	China	5'-cox1	GenBank
KX886326	Aedes albopictus	China	5'-cox1	GenBank
KY765478	Aedes albopictus	China	5'-cox1	GenBank
KY378937	Aedes albopictus	China	5'-cox1	GenBank
MG871380	Aedes albopictus	Korea	5'-cox1	GenBank
LC591929	Aedes albopictus	Japan	5'-cox1	GenBank
MG871366	Aedes albopictus	Korea	5'-cox1	GenBank
MG871367	Aedes albopictus	Korea	5'-cox1	GenBank
MG871372	Aedes albopictus	Korea	5'-cox1	GenBank
MG871373	Aedes albopictus	Korea	5'-cox1	GenBank
MG871383	Aedes albopictus	Korea	5'-cox1	GenBank
LC591933	Aedes albopictus	Japan	5'-cox1	GenBank
LC597551	Aedes albopictus	Japan	5'-cox1	GenBank
OR144686	Aedes albopictus	China	5'-cox1	GenBank
LC591927	Aedes albopictus	Japan	5'-cox1	GenBank
KX886288	Aedes albopictus	China	5'-cox1	GenBank
KX886293	Aedes albopictus	China	5'-cox1	GenBank
KX886295	Aedes albopictus	China	5'-cox1	GenBank
KY765454	Aedes albopictus	China	5'-cox1	GenBank
MT541286	Aedes albopictus	China	5'-cox1	GenBank
MT541289	Aedes albopictus	China	5'-cox1	GenBank
MT541291	Aedes albopictus	China	5'-cox1	GenBank
MT541297	Aedes albopictus	China	5'-cox1	GenBank
MZ573358	Aedes albopictus	Vietnam	5'-cox1	GenBank
OQ284002	Aedes albopictus	Cambodia	5'-cox1	GenBank
KX266712	Aedes albopictus	China	5'-cox1	GenBank
KX266670	Aedes albopictus	China	5'-cox1	GenBank
KX266708	Aedes albopictus	China	5'-cox1	GenBank
LC591879	Aedes albopictus	Japan	5'-cox1	GenBank
LC591880	Aedes albopictus	Japan	5'-cox1	GenBank
LC591881	Aedes albopictus	Japan	5'-cox1	GenBank
LC591909	Aedes albopictus	Japan	5'-cox1	GenBank
LC591883	Aedes albopictus	Japan	5'-cox1	GenBank
LC591892	Aedes albopictus	Japan	5'-cox1	GenBank
LC591889	Aedes albopictus	Japan	5'-cox1	GenBank
LC591897	Aedes albopictus	Japan	5'-cox1	GenBank
LC591900	Aedes albopictus	Japan	5'-cox1	GenBank
LC591904	Aedes albopictus	Japan	5'-cox1	GenBank
LC591907	Aedes albopictus	Japan	5'-cox1	GenBank
LC591908	Aedes albopictus	Japan	5'-cox1	GenBank
LC597549	Aedes albopictus	Japan	5'-cox1	GenBank
LC597555	Aedes albopictus	Japan	5'-cox1	GenBank
KY765458	Aedes albopictus	China	5'-cox1	GenBank
LC591893	Aedes albopictus	Japan	5'-cox1	GenBank
LC591896	Aedes albopictus	Japan	5'-cox1	GenBank
LC591906	Aedes albopictus	Japan	5'-cox1	GenBank
MZ573331	Aedes albopictus	Vietnam	5'-cox1	GenBank
KY378924	Aedes albopictus	China	5'-cox1	GenBank
KY378920	Aedes albopictus	China	5'-cox1	GenBank
KX886291	Aedes albopictus	China	5'-cox1	GenBank
OR144673	Aedes albopictus	China	5'-cox1	GenBank
MZ573333	Aedes albopictus	Vietnam	5'-cox1	GenBank
KC572218	Aedes albopictus	Australia	5'-cox1	GenBank
KC572222	Aedes albopictus	Australia	5'-cox1	GenBank
KC572321	Aedes albopictus	Papua New Guinea	5'-cox1	GenBank
OR144694	Aedes albopictus	China	5'-cox1	GenBank
KC970275	Aedes albopictus	India	5'-cox1	GenBank
MZ573372	Aedes albopictus	Vietnam	5'-cox1	GenBank
KC572152	Aedes albopictus	Australia	5'-cox1	GenBank
MZ573321	Aedes albopictus	Vietnam	5'-cox1	GenBank
MZ573365	Aedes albopictus	Vietnam	5'-cox1	GenBank
MZ573363	Aedes albopictus	Vietnam	5'-cox1	GenBank
KX886335	Aedes albopictus	China	5'-cox1	GenBank
KY765467	Aedes albopictus	China	5'-cox1	GenBank
MZ573364	Aedes albopictus	Vietnam	5'-cox1	GenBank
OP477053	Aedes albopictus	Thailand	5'-cox1	GenBank
MZ230339	Aedes albopictus	Vietnam	5'-cox1	GenBank
MT541246	Aedes albopictus	China	5'-cox1	GenBank
KY765500	Aedes albopictus	China	5'-cox1	GenBank
KX886331	Aedes albopictus	China	5'-cox1	GenBank
KX573911	Aedes albopictus	Vietnam	5'-cox1	GenBank
KX886339	Aedes albopictus	China	5'-cox1	GenBank
KX886340	Aedes albopictus	China	5'-cox1	GenBank
GQ143719	Aedes albopictus	Australia	5'-cox1	GenBank
NC_6817	Aedes albopictus	Taiwan	5'-cox1	GenBank
MZ573336	Aedes albopictus	Vietnam	5'-cox1	GenBank
OK465243	Aedes albopictus	China	5'-cox1	GenBank
LC597552	Aedes albopictus	Japan	5'-cox1	GenBank
LC597554	Aedes albopictus	Japan	5'-cox1	GenBank
LC591919	Aedes albopictus	Japan	5'-cox1	GenBank
KR349286	Aedes albopictus	China	5'-cox1	GenBank
KY378934	Aedes albopictus	China	5'-cox1	GenBank
KU738401	Aedes albopictus	China	5'-cox1	GenBank
KU738405	Aedes albopictus	China	5'-cox1	GenBank
MZ573328	Aedes albopictus	Vietnam	5'-cox1	GenBank
KY907215	Aedes albopictus	Australia	5'-cox1	GenBank
MZ573342	Aedes albopictus	Vietnam	5'-cox1	GenBank
MZ573348	Aedes albopictus	Vietnam	5'-cox1	GenBank
KC572352	Aedes albopictus	Papua New Guinea	5'-cox1	GenBank
KC572364	Aedes albopictus	Papua New Guinea	5'-cox1	GenBank
KX886330	Aedes albopictus	China	5'-cox1	GenBank
KY907195	Aedes albopictus	Papua New Guinea	5'-cox1	GenBank
KY378917	Aedes albopictus	China	5'-cox1	GenBank
KX981867	Aedes albopictus	China	5'-cox1	GenBank
KY765506	Aedes albopictus	China	5'-cox1	GenBank
MW664700	Aedes albopictus	Cambodia	5'-cox1	GenBank
KX886329	Aedes albopictus	China	5'-cox1	GenBank
MZ573355	Aedes albopictus	Vietnam	5'-cox1	GenBank
KX886324	Aedes albopictus	China	5'-cox1	GenBank
KY765477	Aedes albopictus	China	5'-cox1	GenBank
Supplementary file in da Silva et al., 2020	Aedes albopictus	N/A	5'-cox1 and 3'-cox1	Supplementary file in da Silva et al., 2020
AB738115	Aedes miyarai	Japan	5'-cox1	GenBank
AB738274	Aedes miyarai	Japan	5'-cox1	GenBank
AB738213	Aedes miyarai	Japan	5'-cox1	GenBank
AB738273	Aedes miyarai	Japan	5'-cox1	GenBank
KT358463	Aedes flavopictus	Japan	5'-cox1	GenBank
MW539271	Aedes flavopictus	Japan	5'-cox1	GenBank
MZ230345	Aedes flavopictus	Russia	5'-cox1	GenBank
MZ230346	Aedes flavopictus	Russia	5'-cox1	GenBank
LC646425	Aedes flavopictus	Japan	5'-cox1	GenBank
MW539369	Aedes flavopictus	Korea	5'-cox1	GenBank
MW539268	Aedes flavopictus	Korea	5'-cox1	GenBank
MW539274	Aedes flavopictus	Korea	5'-cox1	GenBank
MW539276	Aedes flavopictus	Korea	5'-cox1	GenBank
MW539287	Aedes flavopictus	Korea	5'-cox1	GenBank
MW539328	Aedes flavopictus	Korea	5'-cox1	GenBank
MW539364	Aedes flavopictus	Korea	5'-cox1	GenBank
MW539267	Aedes flavopictus	Korea	5'-cox1	GenBank
MW539313	Aedes flavopictus	Korea	5'-cox1	GenBank
MW539332	Aedes flavopictus	Korea	5'-cox1	GenBank
MW539333	Aedes flavopictus	Korea	5'-cox1	GenBank
MW539319	Aedes flavopictus	Korea	5'-cox1	GenBank
MZ230347	Aedes flavopictus	Russia	5'-cox1	GenBank
MW539272	Aedes flavopictus	Japan	5'-cox1	GenBank
MW539277	Aedes flavopictus	Korea	5'-cox1	GenBank
MW539289	Aedes flavopictus	Korea	5'-cox1	GenBank
MW539365	Aedes flavopictus	Korea	5'-cox1	GenBank
MW539368	Aedes flavopictus	Korea	5'-cox1	GenBank
MW539370	Aedes flavopictus	Korea	5'-cox1	GenBank
MW539371	Aedes flavopictus	Korea	5'-cox1	GenBank
MW539233	Aedes flavopictus	Korea	5'-cox1	GenBank
MW539238	Aedes flavopictus	Korea	5'-cox1	GenBank
MW539263	Aedes flavopictus	Korea	5'-cox1	GenBank
MW539350	Aedes flavopictus	Korea	5'-cox1	GenBank
MW539312	Aedes flavopictus	Korea	5'-cox1	GenBank
MW539316	Aedes flavopictus	Korea	5'-cox1	GenBank
MW539322	Aedes flavopictus	Korea	5'-cox1	GenBank
MW539324	Aedes flavopictus	Korea	5'-cox1	GenBank
MW539336	Aedes flavopictus	Korea	5'-cox1	GenBank
MW539375	Aedes flavopictus	Korea	5'-cox1	GenBank
MZ230348	Aedes flavopictus	Russia	5'-cox1	GenBank
MW539256	Aedes flavopictus	Korea	5'-cox1	GenBank
MW539303	Aedes flavopictus	Korea	5'-cox1	GenBank
LC646426	Aedes flavopictus	Japan	5'-cox1	GenBank
MW539353	Aedes flavopictus	Korea	5'-cox1	GenBank
MW539356	Aedes flavopictus	Korea	5'-cox1	GenBank
MW539359	Aedes flavopictus	Korea	5'-cox1	GenBank
MW539373	Aedes flavopictus	Korea	5'-cox1	GenBank
MZ230350	Aedes flavopictus	Russia	5'-cox1	GenBank
MW539296	Aedes flavopictus	Korea	5'-cox1	GenBank
MW539331	Aedes flavopictus	Korea	5'-cox1	GenBank
MW539342	Aedes flavopictus	Korea	5'-cox1	GenBank
MW539346	Aedes flavopictus	Korea	5'-cox1	GenBank
MW539367	Aedes flavopictus	Korea	5'-cox1	GenBank
MW539309	Aedes flavopictus	Korea	5'-cox1	GenBank
MW539366	Aedes flavopictus	Korea	5'-cox1	GenBank
MW539348	Aedes flavopictus	Korea	5'-cox1	GenBank
MW539351	Aedes flavopictus	Korea	5'-cox1	GenBank
MW539355	Aedes flavopictus	Korea	5'-cox1	GenBank
MW539325	Aedes flavopictus	Korea	5'-cox1	GenBank
MW539376	Aedes flavopictus	Korea	5'-cox1	GenBank
MW539354	Aedes flavopictus	Korea	5'-cox1	GenBank
MW539357	Aedes flavopictus	Korea	5'-cox1	GenBank
MW539360	Aedes flavopictus	Korea	5'-cox1	GenBank
MZ230341	Aedes flavopictus	Russia	5'-cox1	GenBank
LC646424	Aedes flavopictus	Japan	5'-cox1	GenBank
MW539344	Aedes flavopictus	Korea	5'-cox1	GenBank
MW539338	Aedes flavopictus	Korea	5'-cox1	GenBank
MW539345	Aedes flavopictus	Korea	5'-cox1	GenBank
MW539297	Aedes flavopictus	Korea	5'-cox1	GenBank
MW539304	Aedes flavopictus	Korea	5'-cox1	GenBank
MW539298	Aedes flavopictus	Korea	5'-cox1	GenBank
MW539247	Aedes flavopictus	Korea	5'-cox1	GenBank
MW539260	Aedes flavopictus	Korea	5'-cox1	GenBank
MW539264	Aedes flavopictus	Korea	5'-cox1	GenBank
MW539232	Aedes flavopictus	Korea	5'-cox1	GenBank
MW539259	Aedes flavopictus	Korea	5'-cox1	GenBank
MW539314	Aedes flavopictus	Korea	5'-cox1	GenBank
MW539242	Aedes flavopictus	Korea	5'-cox1	GenBank
MW539339	Aedes flavopictus	Korea	5'-cox1	GenBank
MW539230	Aedes flavopictus	Korea	5'-cox1	GenBank
MW539337	Aedes flavopictus	Korea	5'-cox1	GenBank
MW539278	Aedes flavopictus	Korea	5'-cox1	GenBank
MW539288	Aedes flavopictus	Korea	5'-cox1	GenBank
MW539292	Aedes flavopictus	Korea	5'-cox1	GenBank
MW539294	Aedes flavopictus	Korea	5'-cox1	GenBank
MW539302	Aedes flavopictus	Korea	5'-cox1	GenBank
MW539305	Aedes flavopictus	Korea	5'-cox1	GenBank
MW539340	Aedes flavopictus	Korea	5'-cox1	GenBank
MW539251	Aedes flavopictus	Korea	5'-cox1	GenBank
MW539252	Aedes flavopictus	Korea	5'-cox1	GenBank
MW539270	Aedes flavopictus	Korea	5'-cox1	GenBank
MW539299	Aedes flavopictus	Korea	5'-cox1	GenBank
MW539335	Aedes flavopictus	Korea	5'-cox1	GenBank
MW539283	Aedes flavopictus	Korea	5'-cox1	GenBank
MW539320	Aedes flavopictus	Korea	5'-cox1	GenBank
MW539323	Aedes flavopictus	Korea	5'-cox1	GenBank
MW539327	Aedes flavopictus	Korea	5'-cox1	GenBank
MW539347	Aedes flavopictus	Korea	5'-cox1	GenBank
MW539352	Aedes flavopictus	Korea	5'-cox1	GenBank
MW539234	Aedes flavopictus	Korea	5'-cox1	GenBank
MW539258	Aedes flavopictus	Korea	5'-cox1	GenBank
LC054358	Aedes flavopictus	Japan	5'-cox1	GenBank
MZ230349	Aedes flavopictus	Russia	5'-cox1	GenBank
MW539237	Aedes flavopictus	Korea	5'-cox1	GenBank
MW539306	Aedes flavopictus	Korea	5'-cox1	GenBank
MW539253	Aedes flavopictus	Korea	5'-cox1	GenBank
MW539286	Aedes flavopictus	Korea	5'-cox1	GenBank
MW539250	Aedes flavopictus	Korea	5'-cox1	GenBank
MW539261	Aedes flavopictus	Korea	5'-cox1	GenBank
MW539341	Aedes flavopictus	Korea	5'-cox1	GenBank
MW539343	Aedes flavopictus	Korea	5'-cox1	GenBank
MW539293	Aedes flavopictus	Korea	5'-cox1	GenBank
MW539300	Aedes flavopictus	Korea	5'-cox1	GenBank
MW539301	Aedes flavopictus	Korea	5'-cox1	GenBank
MW539321	Aedes flavopictus	Korea	5'-cox1	GenBank
MW539374	Aedes flavopictus	Korea	5'-cox1	GenBank
LC054357	Aedes flavopictus	Japan	5'-cox1	GenBank
MW539308	Aedes flavopictus	Korea	5'-cox1	GenBank
MW539239	Aedes flavopictus	Korea	5'-cox1	GenBank
MW539244	Aedes flavopictus	Korea	5'-cox1	GenBank
MW539257	Aedes flavopictus	Korea	5'-cox1	GenBank
MW539326	Aedes flavopictus	Korea	5'-cox1	GenBank
MW539255	Aedes flavopictus	Korea	5'-cox1	GenBank
MW539279	Aedes flavopictus	Korea	5'-cox1	GenBank
MW539330	Aedes flavopictus	Korea	5'-cox1	GenBank
MW539334	Aedes flavopictus	Korea	5'-cox1	GenBank
MW539395	Aedes flavopictus	Korea	5'-cox1	GenBank
MZ230343	Aedes flavopictus	Russia	5'-cox1	GenBank
MW539318	Aedes flavopictus	Korea	5'-cox1	GenBank
MW539329	Aedes flavopictus	Korea	5'-cox1	GenBank
MW539254	Aedes flavopictus	Korea	5'-cox1	GenBank
MW539307	Aedes flavopictus	Korea	5'-cox1	GenBank
MW539315	Aedes flavopictus	Korea	5'-cox1	GenBank
MW539243	Aedes flavopictus	Korea	5'-cox1	GenBank
MW539245	Aedes flavopictus	Korea	5'-cox1	GenBank
MW539249	Aedes flavopictus	Korea	5'-cox1	GenBank
MW539280	Aedes flavopictus	Korea	5'-cox1	GenBank
MW539310	Aedes flavopictus	Korea	5'-cox1	GenBank
MZ230342	Aedes flavopictus	Russia	5'-cox1	GenBank
MW539262	Aedes flavopictus	Korea	5'-cox1	GenBank
MW539231	Aedes flavopictus	Korea	5'-cox1	GenBank
MW539246	Aedes flavopictus	Korea	5'-cox1	GenBank
MW539235	Aedes flavopictus	Korea	5'-cox1	GenBank
MW539265	Aedes flavopictus	Korea	5'-cox1	GenBank
MW539311	Aedes flavopictus	Korea	5'-cox1	GenBank
MW539266	Aedes flavopictus	Korea	5'-cox1	GenBank
LC646427	Aedes flavopictus	Japan	5'-cox1	GenBank
MZ230344	Aedes flavopictus	Russia	5'-cox1	GenBank
MW539377	Aedes flavopictus	Korea	5'-cox1	GenBank
MW539275	Aedes flavopictus	Korea	5'-cox1	GenBank
MW539285	Aedes flavopictus	Korea	5'-cox1	GenBank
LC054355	Aedes flavopictus	Japan	5'-cox1	GenBank
MW539269	Aedes flavopictus	Korea	5'-cox1	GenBank
MW539393	Aedes flavopictus	Korea	5'-cox1	GenBank
MW539281	Aedes flavopictus	Korea	5'-cox1	GenBank
MW539273	Aedes flavopictus	Korea	5'-cox1	GenBank
MW539389	Aedes flavopictus	Korea	5'-cox1	GenBank
KT358465	Aedes flavopictus	Korea	5'-cox1	GenBank
LC054359	Aedes flavopictus	Japan	5'-cox1	GenBank
MW539284	Aedes flavopictus	Korea	5'-cox1	GenBank
LC054356	Aedes flavopictus	Japan	5'-cox1	GenBank
LC646428	Aedes flavopictus	Japan	5'-cox1	GenBank
MW539317	Aedes flavopictus	Korea	5'-cox1	GenBank
MW539380	Aedes flavopictus	Korea	5'-cox1	GenBank
MW539383	Aedes flavopictus	Korea	5'-cox1	GenBank
MW539394	Aedes flavopictus	Korea	5'-cox1	GenBank
MW539378	Aedes flavopictus	Korea	5'-cox1	GenBank
KT358464	Aedes flavopictus	Korea	5'-cox1	GenBank
MW539295	Aedes flavopictus	Korea	5'-cox1	GenBank
MW539236	Aedes flavopictus	Korea	5'-cox1	GenBank
MW539372	Aedes flavopictus	Korea	5'-cox1	GenBank
MW539240	Aedes flavopictus	Korea	5'-cox1	GenBank
MW539291	Aedes flavopictus	Korea	5'-cox1	GenBank
MW539241	Aedes flavopictus	Korea	5'-cox1	GenBank
MW539248	Aedes flavopictus	Korea	5'-cox1	GenBank
MW539382	Aedes flavopictus	Korea	5'-cox1	GenBank
MW539384	Aedes flavopictus	Korea	5'-cox1	GenBank
MW539390	Aedes flavopictus	Korea	5'-cox1	GenBank
MW539385	Aedes flavopictus	Korea	5'-cox1	GenBank
MW539358	Aedes flavopictus	Korea	5'-cox1	GenBank
MW539349	Aedes flavopictus	Korea	5'-cox1	GenBank
LC646423	Aedes flavopictus	Japan	5'-cox1	GenBank
MW539282	Aedes flavopictus	Korea	5'-cox1	GenBank
MW539379	Aedes flavopictus	Korea	5'-cox1	GenBank
AB738127	Aedes downsi	Japan	5'-cox1	GenBank
AB738169	Aedes downsi	Japan	5'-cox1	GenBank
AB738312	Aedes downsi	Japan	5'-cox1	GenBank
AB738174	Aedes downsi	Japan	5'-cox1	GenBank
AB738311	Aedes downsi	Japan	5'-cox1	GenBank
AB738135	Aedes downsi	Japan	5'-cox1	GenBank
AB738136	Aedes downsi	Japan	5'-cox1	GenBank
MW931745	Aedes subalbopictus	India	5'-cox1	GenBank
OQ284026	Aedes pseudalbopictus	Cambodia	5'-cox1	GenBank
OQ284022	Aedes pseudalbopictus	Cambodia	5'-cox1	GenBank
OQ284018	Aedes pseudalbopictus	Cambodia	5'-cox1	GenBank
OQ284024	Aedes pseudalbopictus	Cambodia	5'-cox1	GenBank
MZ230351	Aedes galloisi	Russia	5'-cox1	GenBank
MZ230352	Aedes galloisi	Russia	5'-cox1	GenBank
MZ230357	Aedes galloisi	Russia	5'-cox1	GenBank
MZ230355	Aedes galloisi	Russia	5'-cox1	GenBank
LC054361	Aedes galloisi	Japan	5'-cox1	GenBank
LC054362	Aedes galloisi	Japan	5'-cox1	GenBank
MZ230353	Aedes galloisi	Russia	5'-cox1	GenBank
MZ230354	Aedes galloisi	Russia	5'-cox1	GenBank
MZ230358	Aedes galloisi	Russia	5'-cox1	GenBank
LC054360	Aedes galloisi	Japan	5'-cox1	GenBank
LC054363	Aedes galloisi	Japan	5'-cox1	GenBank
MZ230356	Aedes galloisi	Russia	5'-cox1	GenBank
MZ230359	Aedes galloisi	Russia	5'-cox1	GenBank
OQ307831	Aedes unalom	Cambodia	5'-cox1 and 3'-cox1	GenBank
OQ307834	Aedes unalom	Cambodia	5'-cox1 and 3'-cox1	GenBank
OQ307840	Aedes unalom	Cambodia	5'-cox1 and 3'-cox1	GenBank
OQ307833	Aedes unalom	Cambodia	5'-cox1 and 3'-cox1	GenBank
OQ307832	Aedes unalom	Cambodia	5'-cox1 and 3'-cox1	GenBank
OQ307836	Aedes unalom	Cambodia	5'-cox1 and 3'-cox1	GenBank
OQ307839	Aedes unalom	Cambodia	5'-cox1 and 3'-cox1	GenBank
OQ307841	Aedes unalom	Cambodia	5'-cox1 and 3'-cox1	GenBank
OQ307843	Aedes unalom	Cambodia	5'-cox1 and 3'-cox1	GenBank
OQ307835	Aedes unalom	Cambodia	5'-cox1 and 3'-cox1	GenBank
OQ307842	Aedes unalom	Cambodia	5'-cox1 and 3'-cox1	GenBank
OQ307838	Aedes unalom	Cambodia	5'-cox1 and 3'-cox1	GenBank
OQ888156	Aedes unalom	Cambodia	5'-cox1	GenBank
OQ888159	Aedes unalom	Cambodia	5'-cox1 and 3'-cox1	GenBank
OQ888161	Aedes unalom	Cambodia	5'-cox1 and 3'-cox1	GenBank
OQ307837	Aedes unalom	Cambodia	5'-cox1 and 3'-cox1	GenBank
OQ307844	Aedes unalom	Cambodia	5'-cox1 and 3'-cox1	GenBank
OQ888152	Aedes unalom	Cambodia	5'-cox1 and 3'-cox1	GenBank
OQ888153	Aedes unalom	Cambodia	5'-cox1 and 3'-cox1	GenBank
OQ888154	Aedes unalom	Cambodia	5'-cox1 and 3'-cox1	GenBank
Supplementary file in da Silva et al., 2020	Aedes polynesiensis	N/A	5'-cox1 and 3'-cox1	Supplementary file in da Silva et al., 2020
MW664788	Aedes polynesiensis	Wallis and Futuna	5'-cox1	GenBank
MW664784	Aedes polynesiensis	Wallis and Futuna	5'-cox1	GenBank
MW664778	Aedes polynesiensis	Wallis and Futuna	5'-cox1	GenBank
MW664776	Aedes polynesiensis	Wallis and Futuna	5'-cox1	GenBank
MW664786	Aedes polynesiensis	Wallis and Futuna	5'-cox1	GenBank
MW664785	Aedes polynesiensis	Wallis and Futuna	5'-cox1	GenBank
MW664780	Aedes polynesiensis	Wallis and Futuna	5'-cox1	GenBank
MW664774	Aedes polynesiensis	Wallis and Futuna	5'-cox1	GenBank
MW664773	Aedes polynesiensis	Wallis and Futuna	5'-cox1	GenBank
MW664772	Aedes polynesiensis	Wallis and Futuna	5'-cox1	GenBank
MW664781	Aedes polynesiensis	Wallis and Futuna	5'-cox1	GenBank
MW664779	Aedes polynesiensis	Wallis and Futuna	5'-cox1	GenBank
MW664777	Aedes polynesiensis	Wallis and Futuna	5'-cox1	GenBank
MW664775	Aedes polynesiensis	Wallis and Futuna	5'-cox1	GenBank
MW664787	Aedes polynesiensis	Wallis and Futuna	5'-cox1	GenBank
MW664783	Aedes polynesiensis	Wallis and Futuna	5'-cox1	GenBank
MW664782	Aedes polynesiensis	Wallis and Futuna	5'-cox1	GenBank
MW664771	Aedes polynesiensis	Wallis and Futuna	5'-cox1	GenBank
MW664770	Aedes polynesiensis	Wallis and Futuna	5'-cox1	GenBank
MW664769	Aedes polynesiensis	Wallis and Futuna	5'-cox1	GenBank
MW664768	Aedes polynesiensis	Wallis and Futuna	5'-cox1	GenBank
MW664767	Aedes polynesiensis	Wallis and Futuna	5'-cox1	GenBank
MW664766	Aedes polynesiensis	Wallis and Futuna	5'-cox1	GenBank
MW664765	Aedes polynesiensis	Wallis and Futuna	5'-cox1	GenBank
MW664764	Aedes polynesiensis	Wallis and Futuna	5'-cox1	GenBank
MW664813	Aedes pseudoscutellaris	Fiji	5'-cox1	GenBank
MW664812	Aedes pseudoscutellaris	Fiji	5'-cox1	GenBank
MW664811	Aedes pseudoscutellaris	Fiji	5'-cox1	GenBank
MW664810	Aedes pseudoscutellaris	Fiji	5'-cox1	GenBank
MW664809	Aedes pseudoscutellaris	Fiji	5'-cox1	GenBank
MW664808	Aedes pseudoscutellaris	Fiji	5'-cox1	GenBank
MW664807	Aedes pseudoscutellaris	Fiji	5'-cox1	GenBank
MW664806	Aedes pseudoscutellaris	Fiji	5'-cox1	GenBank
MW664805	Aedes pseudoscutellaris	Fiji	5'-cox1	GenBank
MW664804	Aedes pseudoscutellaris	Fiji	5'-cox1	GenBank
MW664803	Aedes pseudoscutellaris	Fiji	5'-cox1	GenBank
MW664802	Aedes pseudoscutellaris	Fiji	5'-cox1	GenBank
MW664800	Aedes pseudoscutellaris	Fiji	5'-cox1	GenBank
MW664799	Aedes pseudoscutellaris	Fiji	5'-cox1	GenBank
MW664797	Aedes pseudoscutellaris	Fiji	5'-cox1	GenBank
MW664796	Aedes pseudoscutellaris	Fiji	5'-cox1	GenBank
MW664795	Aedes pseudoscutellaris	Fiji	5'-cox1	GenBank
MW664794	Aedes pseudoscutellaris	Fiji	5'-cox1	GenBank
MW664793	Aedes pseudoscutellaris	Fiji	5'-cox1	GenBank
MW664792	Aedes pseudoscutellaris	Fiji	5'-cox1	GenBank
MW664791	Aedes pseudoscutellaris	Fiji	5'-cox1	GenBank
MW664790	Aedes pseudoscutellaris	Fiji	5'-cox1	GenBank
MW664789	Aedes pseudoscutellaris	Fiji	5'-cox1	GenBank
MW664801	Aedes pseudoscutellaris	Fiji	5'-cox1	GenBank
MW664798	Aedes pseudoscutellaris	Fiji	5'-cox1	GenBank
AB738098	Aedes riversi	Japan	5'-cox1	GenBank
AB738252	Aedes riversi	Japan	5'-cox1	GenBank
AB738193	Aedes riversi	Japan	5'-cox1	GenBank
AB738283	Aedes riversi	Japan	5'-cox1	GenBank
AB738123	Aedes riversi	Japan	5'-cox1	GenBank
AB738214	Aedes riversi	Japan	5'-cox1	GenBank
AB738126	Aedes riversi	Japan	5'-cox1	GenBank
AB738171	Aedes riversi	Japan	5'-cox1	GenBank
AB738307	Aedes riversi	Japan	5'-cox1	GenBank
AB738309	Aedes riversi	Japan	5'-cox1	GenBank
AB738131	Aedes riversi	Japan	5'-cox1	GenBank
AB738253	Aedes riversi	Japan	5'-cox1	GenBank
AB738116	Aedes riversi	Japan	5'-cox1	GenBank
AB738295	Aedes riversi	Japan	5'-cox1	GenBank
LC054390	Aedes riversi	Japan	5'-cox1	GenBank
LC054391	Aedes riversi	Japan	5'-cox1	GenBank
LC054392	Aedes riversi	Japan	5'-cox1	GenBank
LC054393	Aedes riversi	Japan	5'-cox1	GenBank
LC054394	Aedes riversi	Japan	5'-cox1	GenBank
KP843372	Aedes scutellaris	Thailand	5'-cox1	GenBank
KP843375	Aedes scutellaris	Thailand	5'-cox1	GenBank
KP843380	Aedes scutellaris	Thailand	5'-cox1	GenBank
MN733754	Aedes scutellaris	Thailand	5'-cox1	GenBank
MW664814	Aedes scutellaris	Thailand	5'-cox1	GenBank
MN733755	Aedes scutellaris	New Caledonia	5'-cox1	GenBank
MN733757	Aedes scutellaris	New Caledonia	5'-cox1	GenBank
MN733758	Aedes scutellaris	New Caledonia	5'-cox1	GenBank
MN733756	Aedes scutellaris	New Caledonia	5'-cox1	GenBank
KP843376	Aedes scutellaris	Thailand	5'-cox1	GenBank
KP843377	Aedes scutellaris	Thailand	5'-cox1	GenBank
KP843381	Aedes scutellaris	Thailand	5'-cox1	GenBank
KY420772	Aedes malayensis	Singapore	5'-cox1	GenBank
KY420776	Aedes malayensis	Singapore	5'-cox1	GenBank
KY420775	Aedes malayensis	Singapore	5'-cox1	GenBank
KY420813	Aedes malayensis	Singapore	5'-cox1	GenBank
MW321934	Aedes malayensis	Singapore	5'-cox1	GenBank
MW321936	Aedes malayensis	Singapore	5'-cox1	GenBank
KY420773	Aedes malayensis	Singapore	5'-cox1	GenBank
KY420777	Aedes malayensis	Singapore	5'-cox1	GenBank
KY420726	Aedes malayensis	Singapore	5'-cox1	GenBank
KY420814	Aedes malayensis	Singapore	5'-cox1	GenBank
KY420770	Aedes malayensis	Singapore	5'-cox1	GenBank
KY420725	Aedes malayensis	Singapore	5'-cox1	GenBank
KY420768	Aedes malayensis	Singapore	5'-cox1	GenBank
KY420767	Aedes malayensis	Singapore	5'-cox1	GenBank
KY420769	Aedes malayensis	Singapore	5'-cox1	GenBank
KY420724	Aedes malayensis	Singapore	5'-cox1	GenBank
MW321935	Aedes malayensis	Singapore	5'-cox1	GenBank
KY420727	Aedes malayensis	Singapore	5'-cox1	GenBank
KY420771	Aedes malayensis	Singapore	5'-cox1	GenBank
KP843373	Aedes scutellaris	Thailand	5'-cox1	GenBank
KP843378	Aedes scutellaris	Thailand	5'-cox1	GenBank
MG921173	Aedes malayensis	Laos	5'-cox1	GenBank
MW664762	Aedes malayensis	Laos	5'-cox1	GenBank
KP843374	Aedes scutellaris	Thailand	5'-cox1	GenBank
KP843379	Aedes scutellaris	Thailand	5'-cox1	GenBank
MG921174	Aedes malayensis	Laos	5'-cox1	GenBank
MW664763	Aedes malayensis	Laos	5'-cox1	GenBank
AB738096	Aedes daitensis	Japan	5'-cox1	GenBank
AB738097	Aedes daitensis	Japan	5'-cox1	GenBank
Supplementary file in da Silva et al., 2020	Aedes riversi	N/A	5'-cox1 and 3'-cox1	Supplementary file in da Silva et al., 2020
MW664834	Aedes futunae	Wallis and Futuna	5'-cox1	GenBank
MW664838	Aedes futunae	Wallis and Futuna	5'-cox1	GenBank
MW664840	Aedes futunae	Wallis and Futuna	5'-cox1	GenBank
MW664848	Aedes futunae	Wallis and Futuna	5'-cox1	GenBank
MW664852	Aedes futunae	Wallis and Futuna	5'-cox1	GenBank
MW664835	Aedes futunae	Wallis and Futuna	5'-cox1	GenBank
MW664847	Aedes futunae	Wallis and Futuna	5'-cox1	GenBank
MW664851	Aedes futunae	Wallis and Futuna	5'-cox1	GenBank
MW664841	Aedes futunae	Wallis and Futuna	5'-cox1	GenBank
MW664842	Aedes futunae	Wallis and Futuna	5'-cox1	GenBank
MW664843	Aedes futunae	Wallis and Futuna	5'-cox1	GenBank
MW664844	Aedes futunae	Wallis and Futuna	5'-cox1	GenBank
MW664845	Aedes futunae	Wallis and Futuna	5'-cox1	GenBank
MW664849	Aedes futunae	Wallis and Futuna	5'-cox1	GenBank
MW664850	Aedes futunae	Wallis and Futuna	5'-cox1	GenBank
MW664853	Aedes futunae	Wallis and Futuna	5'-cox1	GenBank
MW664854	Aedes futunae	Wallis and Futuna	5'-cox1	GenBank
MW664855	Aedes futunae	Wallis and Futuna	5'-cox1	GenBank
MW664856	Aedes futunae	Wallis and Futuna	5'-cox1	GenBank
MW664837	Aedes futunae	Wallis and Futuna	5'-cox1	GenBank
MW664857	Aedes futunae	Wallis and Futuna	5'-cox1	GenBank
MW664836	Aedes futunae	Wallis and Futuna	5'-cox1	GenBank
MW664839	Aedes futunae	Wallis and Futuna	5'-cox1	GenBank
KM676218	Aedes notoscriptus	Australia	5'-cox1 and 3'-cox1	GenBank
NC_25473	Aedes notoscriptus	Australia	5'-cox1	GenBank
Supplementary file in da Silva et al., 2020	Aedes notoscriptus	N/A	5'-cox1 and 3'-cox1	Supplementary file in da Silva et al., 2020
HQ945419	Aedes notoscriptus	Australia	5'-cox1	GenBank
JF872402	Aedes notoscriptus	Australia	5'-cox1	GenBank
MN733773	Aedes notoscriptus	New Caledonia	5'-cox1	GenBank
MN733771	Aedes notoscriptus	New Caledonia	5'-cox1	GenBank
KP995260	Aedes vigilax	Australia	5'-cox1 and 3'-cox1	GenBank
Supplementary file in da Silva et al., 2020	Aedes vigilax	N/A	5'-cox1 and 3'-cox1	Supplementary file in da Silva et al., 2020
GQ143724	Aedes vigilax	Australia	5'-cox1	GenBank
MN733767	Aedes vigilax	New Caledonia	5'-cox1	GenBank
HM909613	Aedes vigilax	Australia	5'-cox1	GenBank
MN733753	Aedes aegypti	New Caledonia	5'-cox1	GenBank
MN733751	Aedes aegypti	New Caledonia	5'-cox1	GenBank
MN733749	Aedes aegypti	New Caledonia	5'-cox1	GenBank
MN733747	Aedes aegypti	New Caledonia	5'-cox1	GenBank
MN733744	Aedes aegypti	New Caledonia	5'-cox1	GenBank
MN733743	Aedes aegypti	New Caledonia	5'-cox1	GenBank
MN733752	Aedes aegypti	New Caledonia	5'-cox1	GenBank
MN733748	Aedes aegypti	New Caledonia	5'-cox1	GenBank
MN733750	Aedes aegypti	New Caledonia	5'-cox1	GenBank
MN733746	Aedes aegypti	New Caledonia	5'-cox1	GenBank
MN733745	Aedes aegypti	New Caledonia	5'-cox1	GenBank
MW664686	Aedes aegypti	Cambodia	5'-cox1	GenBank
MN299014	Aedes aegypti	Cambodia	5'-cox1	GenBank
JQ926688	Aedes aegypti	Cambodia	5'-cox1	GenBank
HQ688294	Aedes aegypti	Cambodia	5'-cox1	GenBank
MW664685	Aedes aegypti	Laos	5'-cox1	GenBank
MW664683	Aedes aegypti	Laos	5'-cox1	GenBank
MN298987	Aedes aegypti	Cambodia	5'-cox1	GenBank
JQ926690	Aedes aegypti	Cambodia	5'-cox1	GenBank
MW664692	Aedes aegypti	Fiji	5'-cox1	GenBank
MW664691	Aedes aegypti	Fiji	5'-cox1	GenBank
MW664688	Aedes aegypti	Fiji	5'-cox1	GenBank
JQ926689	Aedes aegypti	Cambodia	5'-cox1	GenBank
MW664688	Aedes aegypti	Fiji	5'-cox1	GenBank
MW664690	Aedes aegypti	Fiji	5'-cox1	GenBank
MW664689	Aedes aegypti	Fiji	5'-cox1	GenBank
MW664687	Aedes aegypti	Laos	5'-cox1	GenBank
MW664684	Aedes aegypti	Laos	5'-cox1	GenBank
PP355452	Aedes aegypti	Fiji	3'-cox1	This study
PP355451	Aedes aegypti	Fiji	3'-cox1	This study
OM214532	Aedes aegypti	Australia	3'-cox1	GenBank
OM214531	Aedes aegypti	Australia	3'-cox1	GenBank
OM685200	Aedes aegypti	Australia	3'-cox1	GenBank
OM685198	Aedes aegypti	Australia	3'-cox1	GenBank
OR413794	Aedes aegypti	Saudi Arabia	3'-cox1	GenBank
MK575474	Aedes aegypti	Brazil	3'-cox1	GenBank
PP355469	Aedes futunae	Wallis and Futuna	3'-cox1	This study
PP355470	Aedes futunae	Wallis and Futuna	3'-cox1	This study
PP355471	Aedes futunae	Wallis and Futuna	3'-cox1	This study
PP355472	Aedes futunae	Wallis and Futuna	3'-cox1	This study
PP355473	Aedes futunae	Wallis and Futuna	3'-cox1	This study
PP355474	Aedes malayensis	Laos	3'-cox1	This study
PP355475	Aedes malayensis	Laos	3'-cox1	This study
DQ397901	Aedes hensilli	Palau	3'-cox1	GenBank
DQ397900	Aedes hensilli	Yap	3'-cox1	GenBank
PP355486	Aedes scutellaris	New Caledonia	3'-cox1	This study
PP355488	Aedes scutellaris	New Caledonia	3'-cox1	This study
PP355487	Aedes scutellaris	New Caledonia	3'-cox1	This study
PP355489	Aedes scutellaris	New Caledonia	3'-cox1	This study
PP355490	Aedes scutellaris	New Caledonia	3'-cox1	This study
DQ397913	Aedes dybasi	Palau	3'-cox1	GenBank
DQ397895	Aedes dybasi	Palau	3'-cox1	GenBank
DQ397896	Aedes palauensis	Palau	3'-cox1	GenBank
DQ397898	Aedes riversi	Japan	3'-cox1	GenBank
PP355476	Aedes polynesiensis	Wallis and Futuna	3'-cox1	This study
PP355481	Aedes polynesiensis	Fiji	3'-cox1	This study
PP355482	Aedes pseudoscutellaris	Fiji	3'-cox1	This study
PP355483	Aedes pseudoscutellaris	Fiji	3'-cox1	This study
PP355484	Aedes pseudoscutellaris	Fiji	3'-cox1	This study
PP355485	Aedes pseudoscutellaris	Fiji	3'-cox1	This study
PP355477	Aedes polynesiensis	Wallis and Futuna	3'-cox1	This study
PP355478	Aedes polynesiensis	Wallis and Futuna	3'-cox1	This study
PP355480	Aedes polynesiensis	Wallis and Futuna	3'-cox1	This study
PP355479	Aedes polynesiensis	Wallis and Futuna	3'-cox1	This study
DQ397905	Aedes galloisi	Japan	3'-cox1	GenBank
DQ397904	Aedes galloisi	Japan	3'-cox1	GenBank
DQ397903	Aedes galloisi	Japan	3'-cox1	GenBank
DQ397902	Aedes galloisi	Japan	3'-cox1	GenBank
PP355453	Aedes albopictus	Cambodia	3'-cox1	This study
PP355456	Aedes albopictus	Cambodia	3'-cox1	This study
PP355457	Aedes albopictus	Cambodia	3'-cox1	This study
PP355458	Aedes albopictus	Fiji	3'-cox1	This study
PP355460	Aedes albopictus	Fiji	3'-cox1	This study
PP355461	Aedes albopictus	Fiji	3'-cox1	This study
PP355462	Aedes albopictus	Fiji	3'-cox1	This study
PP355463	Aedes albopictus	Fiji	3'-cox1	This study
PP355465	Aedes albopictus	Laos	3'-cox1	This study
PP355466	Aedes albopictus	Laos	3'-cox1	This study
PP355467	Aedes albopictus	Laos	3'-cox1	This study
OQ283837	Aedes albopictus	Cambodia	3'-cox1	GenBank
DQ397911	Aedes albopictus	Japan	3'-cox1	GenBank
KR061456	Aedes albopictus	Malaysia	3'-cox1	GenBank
KR061451	Aedes albopictus	Malaysia	3'-cox1	GenBank
KR061445	Aedes albopictus	Malaysia	3'-cox1	GenBank
KR061441	Aedes albopictus	Malaysia	3'-cox1	GenBank
KP896551	Aedes albopictus	Malaysia	3'-cox1	GenBank
R061455	Aedes albopictus	Malaysia	3'-cox1	GenBank
KR061454	Aedes albopictus	Malaysia	3'-cox1	GenBank
KR061452	Aedes albopictus	Malaysia	3'-cox1	GenBank
KR061450	Aedes albopictus	Malaysia	3'-cox1	GenBank
KR061449	Aedes albopictus	Malaysia	3'-cox1	GenBank
KR061447	Aedes albopictus	Malaysia	3'-cox1	GenBank
KR061439	Aedes albopictus	Malaysia	3'-cox1	GenBank
KP896552	Aedes albopictus	Malaysia	3'-cox1	GenBank
KP896559	Aedes albopictus	Malaysia	3'-cox1	GenBank
KP896555	Aedes albopictus	Malaysia	3'-cox1	GenBank
KP896550	Aedes albopictus	Malaysia	3'-cox1	GenBank
KR061453	Aedes albopictus	Malaysia	3'-cox1	GenBank
KR061448	Aedes albopictus	Malaysia	3'-cox1	GenBank
KR061446	Aedes albopictus	Malaysia	3'-cox1	GenBank
KR061438	Aedes albopictus	Malaysia	3'-cox1	GenBank
KP896553	Aedes albopictus	Malaysia	3'-cox1	GenBank
hKP896557	Aedes albopictus	Malaysia	3'-cox1	GenBank
KP896567	Aedes albopictus	Malaysia	3'-cox1	GenBank
MW629844	Aedes albopictus	China	3'-cox1	GenBank
MW629843	Aedes albopictus	China	3'-cox1	GenBank
MW629842	Aedes albopictus	China	3'-cox1	GenBank
MW629841	Aedes albopictus	China	3'-cox1	GenBank
MW629840	Aedes albopictus	China	3'-cox1	GenBank
MW629839	Aedes albopictus	China	3'-cox1	GenBank
MW629838	Aedes albopictus	China	3'-cox1	GenBank
MW629837	Aedes albopictus	China	3'-cox1	GenBank
MW629835	Aedes albopictus	China	3'-cox1	GenBank
MW629833	Aedes albopictus	China	3'-cox1	GenBank
MW629832	Aedes albopictus	China	3'-cox1	GenBank
MW629831	Aedes albopictus	China	3'-cox1	GenBank
MW629829	Aedes albopictus	China	3'-cox1	GenBank
MW629828	Aedes albopictus	China	3'-cox1	GenBank
MW629827	Aedes albopictus	China	3'-cox1	GenBank
MW629826	Aedes albopictus	China	3'-cox1	GenBank
MW629825	Aedes albopictus	China	3'-cox1	GenBank
MW629824	Aedes albopictus	China	3'-cox1	GenBank
MW629823	Aedes albopictus	China	3'-cox1	GenBank
MW629822	Aedes albopictus	China	3'-cox1	GenBank
MW629821	Aedes albopictus	China	3'-cox1	GenBank
MW629820	Aedes albopictus	China	3'-cox1	GenBank
MW629819	Aedes albopictus	China	3'-cox1	GenBank
MW629818	Aedes albopictus	China	3'-cox1	GenBank
MW629817	Aedes albopictus	China	3'-cox1	GenBank
MW629816	Aedes albopictus	China	3'-cox1	GenBank
MW629815	Aedes albopictus	China	3'-cox1	GenBank
MW629836	Aedes albopictus	China	3'-cox1	GenBank
MW629834	Aedes albopictus	China	3'-cox1	GenBank
MW629830	Aedes albopictus	China	3'-cox1	GenBank
JX649856	Aedes albopictus	India	3'-cox1	GenBank
KP896574	Aedes albopictus	Malaysia	3'-cox1	GenBank
KP896563	Aedes albopictus	Malaysia	3'-cox1	GenBank
KP896562	Aedes albopictus	Malaysia	3'-cox1	GenBank
PP355464	Aedes albopictus	Laos	3'-cox1	This study
PP355468	Aedes albopictus	Laos	3'-cox1	This study
PP355454	Aedes albopictus	Cambodia	3'-cox1	This study
PP355455	Aedes albopictus	Cambodia	3'-cox1	This study
PP355459	Aedes albopictus	Fiji	3'-cox1	This study
DQ397912	Aedes albopictus	Japan	3'-cox1	GenBank
KP896575	Aedes albopictus	Malaysia	3'-cox1	GenBank
DQ397910	Aedes albopictus	Japan	3'-cox1	GenBank
KP896556	Aedes albopictus	Malaysia	3'-cox1	GenBank
KR061443	Aedes albopictus	Malaysia	3'-cox1	GenBank
KR061442	Aedes albopictus	Malaysia	3'-cox1	GenBank
KP896569	Aedes albopictus	Malaysia	3'-cox1	GenBank
KP896561	Aedes albopictus	Malaysia	3'-cox1	GenBank
KP896558	Aedes albopictus	Malaysia	3'-cox1	GenBank
DQ397909	Aedes albopictus	Indonesia	3'-cox1	GenBank
DQ397908	Aedes albopictus	Indonesia	3'-cox1	GenBank
DQ181451	Aedes albopictus	Indonesia	3'-cox1	GenBank
KP896570	Aedes albopictus	Malaysia	3'-cox1	GenBank
KP896565	Aedes albopictus	Malaysia	3'-cox1	GenBank
OQ888158	Aedes unalom	Cambodia	3'-cox1	GenBank
OQ888160	Aedes unalom	Cambodia	3'-cox1	GenBank
OQ888155	Aedes unalom	Cambodia	3'-cox1	GenBank
OQ888157	Aedes unalom	Cambodia	3'-cox1	GenBank
NC027494	Aedes vigilax	Australia	3'-cox1	GenBank
NC025473	Aedes notoscriptus	Australia	3'-cox1	GenBank
KM676219	Aedes notoscriptus	Australia	3'-cox1	GenBank
NC_050044	Aedes flavopictus	N/A	5'-cox1 and 3'-cox1	GenBank
MT501510	Aedes flavopictus	N/A	5'-cox1 and 3'-cox1	GenBank
OQ145431	Aedes flavopictus	N/A	5'-cox1 and 3'-cox1	GenBank
