# Supplementary material for: Speciation patterns of Aedes mosquitoes in the Scutellaris Group: a mitochondrial perspective
Source: Sci Rep. 2024 May 13;14:10930. doi: 10.1038/s41598-024-61573-7 (PMC11091128; doi:10.1038/s41598-024-61573-7)
Supplement: Supplementary file 2 — Supplementary Table 2. [file 41598_2024_61573_MOESM2_ESM.xlsx]

## Sheet: Sheet1
Supplementary Table 2: Comparative nucleotide divergence in the 5' part of cox1 gene across diverse species
	Ae. albopictus (Cambodia)	Ae. albopictus (Fiji)	Ae. albopictus (Lao PDR)	Ae. futunae (Wallis&Futuna)	Ae. malayensis (Lao PDR)	Ae. polynesiensis (Wallis&Futuna)	Ae. pseudoscutellaris (Fiji)	Ae. scutellaris (New Caledonia)	Ae. unalom (Cambodia)
Ae. albopictus (Cambodia)	_
Ae. albopictus (Fiji)	3	_
Ae. albopictus (Lao PDR)	3	2	_
Ae. futunae (Wallis&Futuna)	39	38	38	_
Ae. malayensis (Lao PDR)	38	37	37	26	_
Ae. polynesiensis (Wallis&Futuna)	35	34	34	19	23	_
Ae. pseudoscutellaris (Fiji)	32	31	31	21	24	5	_
Ae. scutellaris (New Caledonia)	40	39	39	27	2	25	26	_
Ae. unalom (Cambodia)	38	37	37	40	38	39	38	40	_
