# Supplementary material for: Speciation patterns of Aedes mosquitoes in the Scutellaris Group: a mitochondrial perspective
Source: Sci Rep. 2024 May 13;14:10930. doi: 10.1038/s41598-024-61573-7 (PMC11091128; doi:10.1038/s41598-024-61573-7)
Supplement: Supplementary file 3 — Supplementary Table 3. [file 41598_2024_61573_MOESM3_ESM.xlsx]

## Sheet: Sheet1
Supplementary Table 3: Comparative nucleotide divergence in the 3' part of cox1 gene across diverse species
	Ae. albopictus (Cambodia)	Ae. albopictus (Fiji)	Ae. albopictus (Lao PDR)	Ae. futunae (Wallis&Futuna)	Ae. malayensis (Lao PDR)	Ae. polynesiensis (Wallis&Futuna)	Ae. pseudoscutellaris (Fiji)	Ae. scutellaris (New Caledonia)	Ae. unalom (Cambodia)
Ae. albopictus (Cambodia)	_
Ae. albopictus (Fiji)	2	_
Ae. albopictus (Lao PDR)	2	2	_
Ae. futunae (Wallis&Futuna)	41	41	40	_
Ae. malayensis (Lao PDR)	37	38	37	34	_
Ae. polynesiensis (Wallis&Futuna)	41	39	40	31	29	_
Ae. pseudoscutellaris (Fiji)	40	40	39	30	28	2	_
Ae. scutellaris (New Caledonia)	38	39	38	37	5	32	31	_
Ae. unalom (Cambodia)	39	39	38	46	44	39	38	44	_
