# Supplementary material for: Speciation patterns of Aedes mosquitoes in the Scutellaris Group: a mitochondrial perspective
Source: Sci Rep. 2024 May 13;14:10930. doi: 10.1038/s41598-024-61573-7 (PMC11091128; doi:10.1038/s41598-024-61573-7)
Supplement: Supplementary file 4 — Supplementary Table 4. [file 41598_2024_61573_MOESM4_ESM.xlsx]

## Sheet: Sheet1
Supplementary Table 4: Comparative nucleotide divergence in cox3 gene across diverse species
	Ae. albopictus (Cambodia)	Ae. albopictus (Fiji)	Ae. albopictus (Lao PDR)	Ae. futunae (Wallis&Futuna)	Ae. malayensis (Lao PDR)	Ae. polynesiensis (Wallis&Futuna)	Ae. pseudoscutellaris (Fiji)	Ae. scutellaris (New Caledonia)	Ae. unalom (Cambodia)
Ae. albopictus (Cambodia)	_
Ae. albopictus (Fiji)	4	_
Ae. albopictus (Lao PDR)	3	3	_
Ae. futunae (Wallis&Futuna)	57	58	57	_
Ae. malayensis (Lao PDR)	56	57	56	41	_
Ae. polynesiensis (Wallis&Futuna)	50	51	49	29	33	_
Ae. pseudoscutellaris (Fiji)	49	50	48	26	31	3	_
Ae. scutellaris (New Caledonia)	55	56	55	38	11	34	32	_
Ae. unalom (Cambodia)	39	40	39	57	56	50	48	56	_
